# Supplementary material for: Implementation of an automated workflow for image-based seafloor classification with examples from manganese-nodule covered seabed areas in the Central Pacific Ocean
Source: Sci Rep. 2022 Sep 12;12:15338. doi: 10.1038/s41598-022-19070-2 (PMC9468037; doi:10.1038/s41598-022-19070-2)
Supplement: Supplementary file 2 — Supplementary Information 2. [file 41598_2022_19070_MOESM2_ESM.csv]

image_name	Latitude	Longitude	PCA 1	PCA 2	dive	laser_distance_in_px	scale_px_per_centimeter	semantic_cluster	seafloor_classification	classification_score	license_area	activity	time_stamp	Feature_1	Feature_2	Feature_3	Feature_4	Feature_5	Feature_6
SO268-2_117-1_OFOS-06_20190410_055557.JPG	11.8583384	-117.0463184	-0.012085815803573277	-0.8263377926398451	dive_117	848.763138385424	21.2190784596356	Cluster 2	Seafloor B	0.680611431598663	German	dredge before	2019-04-10 05:55:57	-0.5986303422540107	-0.33480903989124466	0.15504069903752776	-0.15937215325546483	0.4412159501150235	0.1541146335968088
SO268-2_177-1_OFOS-13_20190510_014843.JPG	11.8507924	-117.0321313	1.3040132449953963	2.1384248252621383	dive_177	815.845180682022	20.39612951705055	Cluster 4	Seafloor D	0.695060014724731	German	reference	2019-05-10 01:48:43	1.6223143696939326	0.30281196675281136	-1.0061183593822092	-0.19542823808022833	-1.0450973218696047	-1.7164523577221222
SO268-1_021-1_OFOS-02_20190304_162810.JPG	11.9141401	-116.9990269	2.0271360195624117	-0.17005988688363213	dive_021	827.598692464097	20.689967311602423	Cluster 1	Seafloor B	0.998719096183777	German	trial	2019-03-04 16:28:10	-0.5390367810513365	-0.6426095858369301	-1.1536853803111773	-1.016184321636149	-0.7148054836507984	-0.7671015806847528
SO268-2_117-1_OFOS-06_20190410_055547.JPG	11.8583251	-117.0463309	-0.5964804511822932	-0.5531905185600189	dive_117	896.483406332135	22.412085158303377	Cluster 2	Seafloor D	0.454833060503006	German	dredge before	2019-04-10 05:55:47	-0.5095824921810491	0.10909649950316729	0.5348822010766223	0.14462530531281179	0.358642990560322	0.45166421925889294
SO268-1_063-1_OFOS-04_20190317_074741.JPG	14.1046014	-125.863192	-2.864134878282259	2.9383003666380385	dive_063	709.01398218534	17.7253495546335	Cluster 4	Seafloor D	0.999790132045746	Belgian	trial	2019-03-17 07:47:41	3.1046185816776943	1.9438934415677827	0.8479402850006922	1.5250865531122126	-0.6735190038734477	1.6779573581075746
SO268-2_177-1_OFOS-13_20190510_014833.JPG	11.8508094	-117.032113	1.3891073474130595	2.319960275507753	dive_177	873.362068965724	21.8340517241431	Cluster 4	Seafloor D	0.967060089111328	German	reference	2019-05-10 01:48:33	0.718364527543022	1.409516940203061	-0.973061086367764	-0.3546695817201773	-1.1689567612016571	-1.7921317355138835
SO268-2_128-1_OFOS-08_20190416_143930.JPG	14.1358643	-125.8800681	-2.8427814385967753	-1.627162054839413	dive_128	915.542379680472	22.8885594920118	Cluster 3	Seafloor C	0.999753773212433	Belgian	trial	2019-04-16 14:39:30	-0.12348014737751534	-0.43131804183446343	1.2462824429733057	1.7210939586139573	2.257821060318458	1.247706888304942
SO268-1_021-1_OFOS-02_20190304_162800.JPG	11.9141377	-116.9990102	2.2099935993363364	-0.6860082581544037	dive_021	848.965308178256	21.2241327044564	Cluster 1	Seafloor A	0.744777023792267	German	trial	2019-03-04 16:28:00	-0.6390443665178933	-1.209746937747729	-1.1420493124682967	-1.1255462426825906	-0.3019406858772906	-1.0831398139300434
SO268-2_117-1_OFOS-06_20190410_055537.JPG	11.8583193	-117.0463448	-0.15306372010472538	-0.31196015176431685	dive_117	970.666722658883	24.266668066472075	Cluster 2	Seafloor B	0.868037521839142	German	dredge before	2019-04-10 05:55:37	-0.27394818121875053	-6.648060109708702e-05	0.15553947003278082	-0.09829432791456194	0.02835115234151569	0.43034790874662715
SO268-1_063-1_OFOS-04_20190317_074731.JPG	14.104592	-125.8631779	-2.4330831005841524	1.694676502529852	dive_063	690.58026861649	17.26450671541225	Cluster 4	Seafloor D	0.999776899814606	Belgian	trial	2019-03-17 07:47:31	1.811598133054151	1.3335332886627984	0.856131084986231	1.492430438002652	-0.17808124654523827	1.245644216063416
SO268-2_177-1_OFOS-13_20190510_014823.JPG	11.8508279	-117.0320932	2.266819469055295	1.6684415208790457	dive_177	873.498998677134	21.837474966928347	Cluster 1	Seafloor D	0.696930170059204	German	reference	2019-05-10 01:48:23	0.2411593822802276	0.5646397133008084	-1.3453489467447455	-0.7257160270842402	-1.2928162005337094	-2.095058445375149
SO268-2_128-1_OFOS-08_20190416_143920.JPG	14.1358637	-125.8800531	-2.721311534497241	-1.3485200017283983	dive_128	933.239922484418	23.33099806211045	Cluster 3	Seafloor C	0.999974250793457	Belgian	trial	2019-04-16 14:39:20	0.15256818784866577	-0.3365228070122682	1.1567112448211185	1.5746322016405143	2.1752481007637563	1.1370630036156957
SO268-1_021-1_OFOS-02_20190304_162750.JPG	11.9141367	-116.9989918	1.563473889464044	-0.19774770779539483	dive_021	845.874789184916	21.1468697296229	Cluster 2	Seafloor B	0.918350160121918	German	trial	2019-03-04 16:27:50	-0.4200779864666876	-0.5921132383407262	-0.5306598627919408	-0.919044754282926	-0.46708660498669374	-0.8985954982577049
SO268-2_117-1_OFOS-06_20190410_055528.JPG	11.8583176	-117.0463632	-0.31294256067507004	0.2693993684484768	dive_117	776.804628382235	19.420115709555876	Cluster 2	Seafloor D	0.651089370250702	German	dredge before	2019-04-10 05:55:28	-0.16435082728279773	0.5809304647128631	0.19394195359743688	0.07518049959127295	-0.3432271656546414	0.48454232524285545
SO268-1_063-1_OFOS-04_20190317_074721.JPG	14.1045818	-125.8631654	-1.533779308169358	2.2447559955988594	dive_063	711.6750926253	17.791877315632497	Cluster 4	Seafloor D	0.998650372028351	Belgian	trial	2019-03-17 07:47:21	2.4771737303943646	1.1276221763193583	0.134605503579101	0.8659054030590024	-0.6735190038734477	1.049053477512808
SO268-2_177-1_OFOS-13_20190510_014813.JPG	11.8508457	-117.0320733	2.199473847281664	2.088960012664826	dive_177	900.842255748571	22.521056393714275	Cluster 1	Seafloor D	0.858181715011597	German	reference	2019-05-10 01:48:13	0.6151603525866665	0.8688533048071418	-1.4185068311631495	-0.8426585794423924	-1.4579621196431127	-1.9000713996135323
SO268-2_128-1_OFOS-08_20190416_143910.JPG	14.1358622	-125.8800354	-4.047977700504283	-1.4205000619466313	dive_128	933.170263192912	23.3292565798228	Cluster 3	Seafloor C	0.999958395957947	Belgian	trial	2019-04-16 14:39:10	0.3521267031403798	-0.24182720981338832	1.9835928289987868	2.5851642986162156	2.670685858091966	1.3204571359443193
SO268-1_021-1_OFOS-02_20190304_162740.JPG	11.9141362	-116.9989727	1.706452270112506	-0.9992138668242903	dive_021	794.126343206241	19.853158580156027	Cluster 2	Seafloor B	0.975918710231781	German	trial	2019-03-04 16:27:40	-0.7513816543022449	-1.118996990432136	-1.0506012361779542	-0.9835027491826167	-0.012935327435835094	-0.41491446695091333
SO268-2_117-1_OFOS-06_20190410_055523.JPG	11.8583164	-117.0463756	-0.1951564994834553	-0.03284001994527729	dive_117	798.676691263751	19.966917281593773	Cluster 2	Seafloor A	0.513074338436127	German	dredge before	2019-04-10 05:55:23	-0.3554612132086154	0.31729927718285894	0.17589105648045414	0.1303154494150753	-0.05422180721318588	0.13099241017772495
SO268-1_063-1_OFOS-04_20190317_074711.JPG	14.1045706	-125.8631542	-2.167329265898241	1.6609972457605537	dive_063	771.150401626548	19.278760040663702	Cluster 4	Seafloor D	0.99974650144577	Belgian	trial	2019-03-17 07:47:11	1.2553915618291906	1.661072047787248	0.6932895627115102	1.3520925865477933	-0.46708660498669374	1.3752240042152968
SO268-2_177-1_OFOS-13_20190510_014803.JPG	11.8508634	-117.0320558	2.463667419304145	1.6967707013058253	dive_177	1055.66699462545	26.391674865636247	Cluster 1	Seafloor D	0.920313000679016	German	reference	2019-05-10 01:48:03	0.7822963173389945	0.12023598578981994	-1.5886108050969792	-0.9840826109060871	-1.3753891600884112	-1.8661115620750486
SO268-2_128-1_OFOS-08_20190416_143900.JPG	14.1358602	-125.8800154	-4.115757369404763	-2.3762471430116703	dive_128	1101.19396859044	27.529849214760997	Cluster 3	Seafloor C	0.999998092651367	Belgian	trial	2019-04-16 14:39:00	-0.08283779529293284	-0.6701095698719582	2.0116566259220856	2.4227860444819544	3.6202748929710338	1.2756929588978148
SO268-1_021-1_OFOS-02_20190304_162730.JPG	11.9141347	-116.9989553	1.9453240555530085	-0.5827472063409607	dive_021	813.478628340024	20.3369657085006	Cluster 1	Seafloor B	0.985692381858826	German	trial	2019-03-04 16:27:30	-0.6207781408619012	-1.0577995621918668	-0.9821139240849657	-0.9907184918976146	-0.5083730847640445	-0.7306334898744206
SO268-2_117-1_OFOS-06_20190410_055517.JPG	11.8583149	-117.0463906	-0.1267453670366651	0.5209177188431714	dive_117	783.939965879905	19.598499146997625	Cluster 2	Seafloor D	0.440002828836441	German	dredge before	2019-04-10 05:55:17	-0.025755840117957434	0.6780472561583049	-0.06852691267581985	0.0669662632744244	-0.46708660498669374	0.36424229117282925
SO268-1_063-1_OFOS-04_20190317_074701.JPG	14.1045574	-125.8631423	-1.6263619323049194	1.3723049989225538	dive_063	675.964503687581	16.899112592189525	Cluster 4	Seafloor D	0.998983800411224	Belgian	trial	2019-03-17 07:47:01	1.4791528261150944	0.9660398425889047	0.34468611693541473	1.0078838389021956	-0.3019406858772906	1.0985696836204297
SO268-2_177-1_OFOS-13_20190510_014753.JPG	11.8508802	-117.0320411	0.6268882190809759	2.224847752496168	dive_177	989.394667391687	24.734866684792173	Cluster 4	Seafloor D	0.995751976966858	German	reference	2019-05-10 01:47:53	1.3257165306047605	1.0512798293351608	-0.6116337481821054	0.041234545721210394	-0.9212378825375523	-1.2775023765187103
SO268-2_128-1_OFOS-08_20190416_143850.JPG	14.1358572	-125.879993	-2.9223808837704706	-1.2666275828380842	dive_128	877.831951219274	21.945798780481848	Cluster 3	Seafloor C	0.999996423721314	Belgian	trial	2019-04-16 14:38:50	0.11843317865403047	-0.2451052876204625	1.375985966292138	1.7230852886301666	1.9688157018770027	1.2997291498492365
SO268-1_021-1_OFOS-02_20190304_162720.JPG	11.9141316	-116.9989435	1.8896030318020354	-0.6266865830316085	dive_021	815.250549720256	20.3812637430064	Cluster 1	Seafloor D	0.483291983604431	German	trial	2019-03-04 16:27:20	-0.6151841092547536	-0.9957950692027435	-1.0141967196636188	-1.02211588277818	-0.3432271656546414	-0.7008903958446413
SO268-2_117-1_OFOS-06_20190410_055507.JPG	11.8583125	-117.0464155	-0.3449693630091936	-0.4432954886755571	dive_117	840.663858500152	21.0165964625038	Cluster 2	Seafloor A	0.680275559425354	German	dredge before	2019-04-10 05:55:07	-0.0074896144619653006	-0.4155752973506429	0.2916232257936979	0.21578141026702236	0.358642990560322	0.08665405039227825
SO268-1_063-1_OFOS-04_20190317_074651.JPG	14.1045423	-125.8631294	-1.7604983610295224	1.7328941248713314	dive_063	706.784179915653	17.669604497891324	Cluster 4	Seafloor D	0.999397039413452	Belgian	trial	2019-03-17 07:46:51	1.507579639792232	1.4257479090411267	0.42084239346399727	1.1655751131545617	-0.26065420609993983	0.7918982779308267
SO268-2_177-1_OFOS-13_20190510_014743.JPG	11.8508955	-117.0320303	1.6342884440585164	1.9393535780156665	dive_177	1049.92714439542	26.248178609885503	Cluster 4	Seafloor D	0.614267766475678	German	reference	2019-05-10 01:47:43	0.8594711207355612	0.6128543592230917	-1.0069198526578105	-0.4381640127123302	-1.1689567612016571	-1.8504403669258833
SO268-2_128-1_OFOS-08_20190416_143840.JPG	14.1358539	-125.879971	-3.1496786127098684	-1.4321627014879206	dive_128	1117.40569931901	27.935142482975248	Cluster 3	Seafloor C	0.9997838139534	Belgian	trial	2019-04-16 14:38:40	0.3247273646563916	-0.5172455281815949	1.4772422444659	1.9533017072228642	2.422966979427861	1.0375164136045916
SO268-1_021-1_OFOS-02_20190304_162712.JPG	11.9141287	-116.9989377	2.536732189423402	-0.8568499219705263	dive_021	779.780201114069	19.494505027851723	Cluster 1	Seafloor B	0.661186993122101	German	trial	2019-03-04 16:27:12	-1.0453537234533683	-1.2113710310077688	-1.2534770592618882	-1.2646366842835455	-0.3432271656546414	-1.293208617535395
SO268-2_117-1_OFOS-06_20190410_055457.JPG	11.858311	-117.0464412	-0.7519673416356022	-0.6113252938211491	dive_117	837.185666378305	20.929641659457623	Cluster 2	Seafloor B	0.989962339401245	German	dredge before	2019-04-10 05:54:57	0.03794762185731513	-0.4118488502386498	0.20293136378922447	0.5056528715328134	0.6063618692244268	0.5547954874407894
SO268-1_063-1_OFOS-04_20190317_074641.JPG	14.1045278	-125.8631172	-2.1066552241438394	1.419635337248887	dive_063	699.038058068067	17.475951451701675	Cluster 4	Seafloor D	0.998379349708557	Belgian	trial	2019-03-17 07:46:41	1.2444318264355954	1.428906421700222	0.653252378832944	1.2949917640517532	-0.17808124654523827	1.2286576840371397
SO268-2_177-1_OFOS-13_20190510_014733.JPG	11.8509107	-117.032021	2.064353288786208	1.8394801243693217	dive_177	1063.59373564077	26.58984339101925	Cluster 1	Seafloor D	0.761568248271942	German	reference	2019-05-10 01:47:33	0.5737188531296343	0.6485047008453126	-1.2144864295525424	-0.8630810264836434	-1.4166756398657618	-1.6939394702911728
SO268-2_128-1_OFOS-08_20190416_143830.JPG	14.1358505	-125.879948	-3.055640397468774	-1.9018224755296795	dive_128	1095.72867015998	27.393216753999504	Cluster 3	Seafloor C	0.999963164329529	Belgian	trial	2019-04-16 14:38:30	-0.10201733223172459	-0.6087527214343845	1.3747318311306898	1.83945929363994	2.7532588176466675	1.0736594889318216
SO268-1_021-1_OFOS-02_20190304_162710.JPG	11.914128	-116.9989365	2.509106560406923	-0.2582344277630947	dive_021	796.739051732533	19.918476293313326	Cluster 1	Seafloor B	0.840967237949371	German	trial	2019-03-04 16:27:10	-0.5883555903225152	-0.8874889726589911	-1.3659254126006777	-1.3486657194987814	-0.8386649229828508	-0.9388725966778396
SO268-2_117-1_OFOS-06_20190410_055447.JPG	11.8583114	-117.0464652	-0.20113469203060877	-0.42554470311511455	dive_117	851.968217758264	21.299205443956602	Cluster 2	Seafloor B	0.811588525772095	German	dredge before	2019-04-10 05:54:47	-0.040368820642751144	-0.3783008624683816	0.20777492027485084	0.03286756534059631	0.2347835512282696	0.2029915448092244
SO268-1_063-1_OFOS-04_20190317_074631.JPG	14.1045137	-125.8631051	-1.9444804943137248	1.0342928340348423	dive_063	678.858750966688	16.9714687741672	Cluster 4	Seafloor D	0.999217987060547	Belgian	trial	2019-03-17 07:46:31	0.7488462916064589	1.466519624501755	0.441090189415535	1.111902546311421	-0.09550828699053665	1.5278403119460924
SO268-2_177-1_OFOS-13_20190510_014723.JPG	11.850926	-117.0320128	1.6820176350362304	0.56416498311428	dive_177	991.974595818027	24.799364895450672	Cluster 1	Seafloor A	0.950131893157959	German	reference	2019-05-10 01:47:23	-0.8714820879903932	0.660311759208178	-0.07343966282552236	-1.3781170378635241	-1.2928162005337094	-0.8827670098899961
SO268-2_128-1_OFOS-08_20190416_143820.JPG	14.135847	-125.8799234	-4.482208874406813	-1.4286977124417162	dive_128	861.193018711638	21.52982546779095	Cluster 3	Seafloor C	0.999991774559021	Belgian	trial	2019-04-16 14:38:20	0.3751878130310699	-0.14071494967300208	2.3107779526726264	2.7964178245545557	2.670685858091966	1.6023586867794455
SO268-1_021-1_OFOS-02_20190304_162708.JPG	11.9141273	-116.9989353	2.7661231072811905	-0.35401158944910804	dive_021	782.887575014385	19.572189375359624	Cluster 1	Seafloor B	0.815755903720856	German	trial	2019-03-04 16:27:08	-0.6292262702277975	-1.0909788907558682	-1.5337892416598988	-1.411044697975299	-0.7973784432054999	-1.1649888295761923
SO268-2_117-1_OFOS-06_20190410_055438.JPG	11.8583141	-117.0464876	-0.3157705347440026	-0.3789435560282177	dive_117	890.440960916617	22.261024022915425	Cluster 2	Seafloor B	0.909476459026337	German	dredge before	2019-04-10 05:54:38	-0.2607051676181562	-0.07417694482303172	0.398495723035334	0.028655789212560446	0.19349707145091882	0.22167964052236652
SO268-1_063-1_OFOS-04_20190317_074621.JPG	14.1045016	-125.8630945	-1.6849427722879635	2.3193891842749723	dive_063	669.351428464069	16.733785711601726	Cluster 4	Seafloor D	0.99952495098114	Belgian	trial	2019-03-17 07:46:21	2.110935905991722	1.536265960822479	0.37621248013208536	1.0461037979633068	-0.6322325240960969	0.7805125716773224
SO268-2_177-1_OFOS-13_20190510_014713.JPG	11.8509404	-117.0320047	3.1036226220926038	-0.5391008955924751	dive_177	925.5293450365	23.1382336259125	Cluster 1	Seafloor A	0.953162312507629	German	reference	2019-05-10 01:47:13	-1.1123679388287895	-1.2366490960428653	-0.8371849115990747	-1.8128266432770501	-1.1276702814243063	-1.7101298403102392
SO268-2_128-1_OFOS-08_20190416_143810.JPG	14.1358435	-125.8798975	-2.997787733375646	-1.2080197229372998	dive_128	1040.65092898931	26.01627322473275	Cluster 3	Seafloor C	0.999992251396179	Belgian	trial	2019-04-16 14:38:10	0.15211153220726595	-0.1869667344159735	1.4564178346470185	1.8610669214720814	2.1752481007637563	0.9473195946049585
SO268-1_021-1_OFOS-02_20190304_162701.JPG	11.9141247	-116.9989319	1.6981002636451137	-0.3538469401855687	dive_021	801.701152345005	20.042528808625125	Cluster 2	Seafloor B	0.995352625846863	German	trial	2019-03-04 16:27:01	-0.7756985672067844	-0.5946041789236092	-0.7403310803024388	-0.8233053408473723	-0.5909460443187461	-0.7761991682766427
SO268-2_117-1_OFOS-06_20190410_055427.JPG	11.85832	-117.0465148	-0.72379744680897	0.054783810085501324	dive_117	756.113179771066	18.902829494276652	Cluster 2	Seafloor B	0.886327922344208	German	dredge before	2019-04-10 05:54:27	-0.5002210515323531	0.8503605619198187	0.6738749737982591	0.23400886854037617	0.11092411189621726	0.25375411589427377
SO268-1_063-1_OFOS-04_20190317_074611.JPG	14.1044907	-125.8630851	-2.0200210688293394	2.411531271556707	dive_063	669.889483769022	16.74723709422555	Cluster 4	Seafloor D	0.994542837142944	Belgian	trial	2019-03-17 07:46:11	2.53459817730039	1.4406038786774407	0.4319681580342572	1.1476305142584928	-0.6735190038734477	1.2598998391784118
SO268-2_177-1_OFOS-13_20190510_014703.JPG	11.850955	-117.0319955	2.6551685706566164	-1.0440021936778414	dive_177	988.216894586431	24.705422364660773	Cluster 1	Seafloor B	0.530289351940155	German	reference	2019-05-10 01:47:03	-0.9824494088505454	-1.7117810665842985	-0.4780178997733857	-1.7951055032890406	-0.8799514027602016	-1.1228128141573201
SO268-2_128-1_OFOS-08_20190416_143800.JPG	14.1358388	-125.879866	-2.590841538185034	-1.994457800911963	dive_128	1153.79597147193	28.84489928679825	Cluster 3	Seafloor C	0.99998950958252	Belgian	trial	2019-04-16 14:38:00	-0.42829778801188406	-0.5261332041813215	1.1553360207475254	1.4924474095652784	2.7532588176466675	0.8175908056931045
SO268-1_021-1_OFOS-02_20190304_162700.JPG	11.9141243	-116.9989314	1.8812900933341916	-0.26324244916750106	dive_021	777.856030092388	19.4464007523097	Cluster 1	Seafloor B	0.960126519203186	German	trial	2019-03-04 16:27:00	-0.811546035056669	-0.6498831323389483	-0.7835771203527429	-0.8298280780879647	-0.8386649229828508	-0.8805068250515286
SO268-2_117-1_OFOS-06_20190410_055417.JPG	11.8583279	-117.0465417	-0.5085270888112469	-0.5937375248470357	dive_117	817.220776397851	20.430519409946275	Cluster 2	Seafloor B	0.53591924905777	German	dredge before	2019-04-10 05:54:17	-0.5502248442656316	-0.01768241240324552	0.8203723760032933	0.12674293547975538	0.5237889096697251	-0.17393386576377332
SO268-1_063-1_OFOS-04_20190317_074601.JPG	14.1044805	-125.8630764	-1.5116377144985134	1.6356330016457763	dive_063	705.327619645435	17.633190491135874	Cluster 4	Seafloor D	0.999955058097839	Belgian	trial	2019-03-17 07:46:01	2.1287454760063147	0.6419983640428227	0.2743103944269031	0.990171184695531	-0.21936772632258902	0.6913077217253207
SO268-2_177-1_OFOS-13_20190510_014653.JPG	11.8509695	-117.031985	2.851553033109255	-0.03237627539686614	dive_177	867.561825573525	21.689045639338126	Cluster 1	Seafloor A	0.707711696624756	German	reference	2019-05-10 01:46:53	-1.043641264798119	-0.519756396289141	-0.9022327219734053	-1.6355586715215817	-1.2102432409790078	-1.6235500885791379
SO268-2_128-1_OFOS-08_20190416_143750.JPG	14.1358344	-125.8798326	-3.4944002337681885	-2.009899189663014	dive_128	984.523925809848	24.6130981452462	Cluster 3	Seafloor C	0.999746263027191	Belgian	trial	2019-04-16 14:37:50	0.02984198422246862	-0.6586512431906966	1.6399886254524996	2.159087561397962	3.2074100951975257	0.9065249204569709
SO268-1_021-1_OFOS-02_20190304_162650.JPG	11.9141213	-116.9989258	1.1575577699254143	-0.47147229366909854	dive_021	883.199777084566	22.07999442711415	Cluster 2	Seafloor B	0.84884387254715	German	trial	2019-03-04 16:26:50	-0.4764749581795633	-0.6741150023292342	-0.3249038534406405	-0.5831577295175767	0.06963763211886649	-1.0465897797891097
SO268-2_117-1_OFOS-06_20190410_055414.JPG	11.8583304	-117.0465495	-1.0430768948078537	-0.9544508872902622	dive_117	876.260028684826	21.90650071712065	Cluster 2	Seafloor B	0.995411694049835	German	dredge before	2019-04-10 05:54:14	-0.7419060497431991	-0.10900029417173593	1.2682889112202294	0.39739410205783393	0.7302213085564792	0.1528152733255192
SO268-1_063-1_OFOS-04_20190317_074551.JPG	14.1044693	-125.8630669	-2.063824389822058	1.066134531049958	dive_063	732.72517875183	18.31812946879575	Cluster 4	Seafloor D	0.999904751777649	Belgian	trial	2019-03-17 07:45:51	1.3943290407250808	0.7647718434919591	0.6458054107362768	1.4260009132431666	0.06963763211886649	1.0295268618083824
SO268-2_177-1_OFOS-13_20190510_014643.JPG	11.8509851	-117.0319723	2.6135906658188364	0.2575342111562036	dive_177	910.955023571465	22.773875589286625	Cluster 1	Seafloor A	0.925172567367554	German	reference	2019-05-10 01:46:43	-0.7006928781068668	-0.39085520300611193	-0.7288132183023927	-1.6175150718434574	-1.4166756398657618	-1.358173787016289
SO268-2_128-1_OFOS-08_20190416_143740.JPG	14.1358319	-125.879803	-3.1360714198926716	-1.5036811909722907	dive_128	1022.53140812173	25.56328520304325	Cluster 3	Seafloor C	0.999990582466126	Belgian	trial	2019-04-16 14:37:40	0.16581120144926006	-0.39231987606884716	1.3927365991382876	1.9523060422147591	2.5881128985372643	0.976120486409156
SO268-1_021-1_OFOS-02_20190304_162640.JPG	11.914118	-116.998916	2.0194305130933605	-0.24846413369900266	dive_021	847.972695321337	21.199317383033424	Cluster 1	Seafloor B	0.730516195297241	German	trial	2019-03-04 16:26:40	-0.8660022202935955	-0.4563868678605977	-0.8343652697878133	-1.0920217492847188	-0.6322325240960969	-1.0720927693776752
SO268-2_117-1_OFOS-06_20190410_055407.JPG	11.8583359	-117.0465665	-0.2237102435775486	-0.19193263039875305	dive_117	817.452082280584	20.4363020570146	Cluster 2	Seafloor D	0.402148544788361	German	dredge before	2019-04-10 05:54:07	-0.000982271572018103	-0.1605627642374138	0.4040398653697797	0.011175079695279795	0.15221059167356804	-0.041353372441458376
SO268-1_063-1_OFOS-04_20190317_074541.JPG	14.104458	-125.8630562	-0.6806067755816654	0.49382984669587837	dive_063	676.156305088464	16.903907627211602	Cluster 4	Seafloor D	0.999687910079956	Belgian	trial	2019-03-17 07:45:41	0.8340125687275222	0.20060369275595658	-0.22982887592472911	0.4141846346945197	-0.17808124654523827	1.0120667372329901
SO268-2_177-1_OFOS-13_20190510_014633.JPG	11.851001	-117.031959	2.3679402450463263	0.9450468493979729	dive_177	951.828146758022	23.795703668950548	Cluster 1	Seafloor A	0.734386622905731	German	reference	2019-05-10 01:46:33	-0.10133234876962488	-0.06901571593529825	-0.6285861958818211	-1.4067508926278565	-1.6231080387525156	-1.4929533604643812
SO268-2_128-1_OFOS-08_20190416_143730.JPG	14.1358319	-125.8797771	-3.237742741812965	-1.5616583243335094	dive_128	1062.41601325691	26.56040033142275	Cluster 3	Seafloor C	0.887776494026184	Belgian	trial	2019-04-16 14:37:30	0.017283954083974026	-0.39261878893879315	1.505908602880566	2.0459438104769787	2.3816804996505105	1.2234582804109027
SO268-1_021-1_OFOS-02_20190304_162630.JPG	11.9141141	-116.9989015	1.6205105206726773	-0.48792063192216567	dive_021	850.437593640638	21.26093984101595	Cluster 2	Seafloor B	0.960255563259125	German	trial	2019-03-04 16:26:30	-0.495768659028705	-0.861025219906442	-0.6512759515615332	-0.871711066085148	-0.17808124654523827	-1.0163006751927295
SO268-2_117-1_OFOS-06_20190410_055400.JPG	11.8583414	-117.0465832	-0.5757496468356437	-0.37311564246191364	dive_117	912.40446342605	22.81011158565125	Cluster 2	Seafloor D	0.4130779504776	German	dredge before	2019-04-10 05:54:00	-0.12302349173611553	-0.07582096560773449	0.26627528018556806	0.31764472922118164	0.3173565107829712	0.4534713757378575
SO268-1_063-1_OFOS-04_20190317_074531.JPG	14.1044458	-125.8630436	-2.527973715841057	0.7433524244432433	dive_063	674.004526029628	16.8501131507407	Cluster 4	Seafloor D	0.996095597743988	Belgian	trial	2019-03-17 07:45:31	0.95525464151917	0.9284764585990293	0.9980184593219115	1.730838464162037	0.3173565107829712	1.208667569468392
SO268-2_177-1_OFOS-13_20190510_014623.JPG	11.8510168	-117.0319442	2.4430161186491994	-0.42441380684312824	dive_177	872.456967400959	21.811424185023974	Cluster 1	Seafloor B	0.768167614936829	German	reference	2019-05-10 01:46:23	-0.6496616101804388	-1.2417106873072836	-0.5487713043650062	-1.3490815227834163	-0.7560919634281491	-1.6859926257397155
SO268-2_128-1_OFOS-08_20190416_143720.JPG	14.1358337	-125.8797572	-3.196430202576659	-1.7328631880467273	dive_128	1014.13109159705	25.35327728992625	Cluster 3	Seafloor C	0.999998331069946	Belgian	trial	2019-04-16 14:37:20	-0.10201733223172459	-0.37428546624877435	1.4929953353215444	1.9199497580451306	2.670685858091966	1.0957819418268089
SO268-1_021-1_OFOS-02_20190304_162620.JPG	11.9141097	-116.9988818	1.6199118143496993	-0.9423967411232828	dive_021	868.545937122085	21.713648428052124	Cluster 2	Seafloor B	0.588875651359558	German	trial	2019-03-04 16:26:20	-0.9086995227644772	-0.9299047089043228	-0.8889936675793432	-0.7872153128973556	0.19349707145091882	-0.8988655394332735
SO268-2_117-1_OFOS-06_20190410_055357.JPG	11.8583436	-117.0465901	-0.627970646483955	-0.5958756151475709	dive_117	882.679148499389	22.066978712484726	Cluster 2	Seafloor A	0.641914248466492	German	dredge before	2019-04-10 05:53:57	-0.1867269537113881	-0.28564783654746617	0.48901833406860024	0.2862643099032425	0.4412159501150235	0.3743807848775295
SO268-1_063-1_OFOS-04_20190317_074521.JPG	14.1044338	-125.8630295	-1.8072816111739145	1.6926467081185852	dive_063	694.983312609178	17.374582815229452	Cluster 4	Seafloor D	0.999304413795471	Belgian	trial	2019-03-17 07:45:21	1.4554067327623046	1.4949163471466214	0.3979277583760054	1.1077162275273362	-0.3019406858772906	1.0429811310118817
SO268-2_177-1_OFOS-13_20190510_014613.JPG	11.8510317	-117.03193	2.861071222790897	0.39673632388859537	dive_177	1051.91060048373	26.297765012093247	Cluster 1	Seafloor A	0.935863614082336	German	reference	2019-05-10 01:46:13	-0.658338067367035	-0.4823922875458961	-0.7883111202035721	-1.6262016833204191	-1.5818215589751647	-1.6950815676048523
SO268-2_128-1_OFOS-08_20190416_143710.JPG	14.1358364	-125.8797417	-2.8346866090186817	-2.0617490936022396	dive_128	1208.46656174147	30.21166404353675	Cluster 3	Seafloor C	0.999995231628418	Belgian	trial	2019-04-16 14:37:10	-0.4297819188464334	-0.5779148770182931	1.3155510668565142	1.744127197707697	2.87711825697872	0.7810087907611241
SO268-1_021-1_OFOS-02_20190304_162610.JPG	11.9141044	-116.9988596	2.351177881253265	-0.5887548718501	dive_021	841.641494458598	21.04103736146495	Cluster 1	Seafloor B	0.974473714828491	German	trial	2019-03-04 16:26:10	-0.709369335293463	-1.1424118319112362	-1.285657879197994	-1.0710562122390608	-0.3845136454319922	-1.2416867194727434
SO268-2_117-1_OFOS-06_20190410_055351.JPG	11.8583472	-117.0466017	-0.16741899121083478	-0.42720519371875304	dive_117	926.216240362697	23.155406009067427	Cluster 2	Seafloor A	0.59470123052597	German	dredge before	2019-04-10 05:53:51	-0.5922371632744134	0.018884595353476773	0.25826611356825624	0.08934609720658981	0.02835115234151569	0.23631252468685976
SO268-1_063-1_OFOS-04_20190317_074511.JPG	14.1044217	-125.8630135	-3.2674831661839394	0.48391537375808946	dive_063	750.557953272722	18.76394883181805	Cluster 3	Seafloor D	0.959335267543793	Belgian	trial	2019-03-17 07:45:11	0.9817406687203586	1.0400207779005297	1.3580878718499845	1.9781933324254846	0.7302213085564792	1.7596925785118056
SO268-2_177-1_OFOS-13_20190510_014603.JPG	11.8510468	-117.0319146	3.2347388886928914	0.2553821892499848	dive_177	895.543155936591	22.388578898414774	Cluster 1	Seafloor A	0.526767551898956	German	reference	2019-05-10 01:46:03	-0.7806076153518323	-0.6881240521673679	-1.1852405742012027	-1.6552824559008925	-1.4579621196431127	-1.9848940923537965
SO268-2_128-1_OFOS-08_20190416_143700.JPG	14.1358387	-125.879728	-2.698935945494373	-1.2705556808908707	dive_128	1106.29282571432	27.657320642858004	Cluster 3	Seafloor C	0.988487541675568	Belgian	trial	2019-04-16 14:37:00	0.1158074087159816	-0.3180798829366027	1.2394928146854058	1.676133460591728	2.1339616209864056	0.8819342232645786
SO268-1_063-1_OFOS-04_20190317_035527.JPG	14.1203775	-125.8661301	-1.4205260013916645	0.1149193744931081	dive_063	757.671990497461	18.941799762436524	Cluster 3	Seafloor D	0.997902393341064	Belgian	trial	2019-03-17 03:55:27	0.5080746046784126	0.28262538426912776	0.44750501868965814	0.972435901738662	0.5237889096697251	0.6621176517483073
SO268-2_100-1_OFOS-05_20190406_102525.JPG	11.8625819	-117.0159925	-1.3221851501828643	-1.2032859722793852	dive_100	826.720612942581	20.668015323564525	Cluster 3	Seafloor B	0.637707948684692	German	dredge before	2019-04-06 10:25:25	-0.6903039622650212	-0.30598387546612277	1.2318469148045033	0.504419604647768	0.7302213085564792	0.8306666625178214
SO268-2_128-1_OFOS-08_20190416_110221.JPG	14.1337618	-125.8567376	-2.9322605182977117	-3.1290950792737053	dive_128	926.917875387501	23.172946884687526	Cluster 3	Seafloor C	0.99999213218689	Belgian	trial	2019-04-16 11:02:21	-0.6964688134239186	-1.1226636549701396	1.2515671090674345	1.334736335156518	3.785420812080437	1.28328143407351
SO268-2_164-1_OFOS-12_20190429_103229.JPG	11.863703	-117.0110491	0.5055310989282302	0.3682750617352426	dive_164	808.709601913689	20.217740047842224	Cluster 2	Seafloor D	0.952862918376923	German	dredge after	2019-04-29 10:32:29	-0.161382565613699	0.24825040422534247	0.08004341638231655	-0.21930156952454008	-0.26065420609993983	-0.8685842886890374
SO268-1_021-1_OFOS-02_20190304_130410.JPG	11.929703	-117.010795	2.3349538400561167	-0.5969239788369384	dive_021	781.461378720514	19.53653446801285	Cluster 1	Seafloor B	0.924753665924072	German	trial	2019-03-04 13:04:10	-0.7276355609494551	-1.1047886653473713	-1.115026303575535	-1.3057333232118253	-0.6322325240960969	-0.8868228639342961
SO268-1_063-1_OFOS-04_20190317_035517.JPG	14.1203656	-125.8661446	-2.5796645578565585	0.5991742351370523	dive_063	648.396290358482	16.20990725896205	Cluster 4	Seafloor D	0.806851387023926	Belgian	trial	2019-03-17 03:55:17	1.2225123556484048	0.6682229864994145	0.9402215683293437	1.5783687740146903	0.4412159501150235	1.512063591723381
SO268-2_100-1_OFOS-05_20190406_102515.JPG	11.8625726	-117.0160181	-2.583054030772517	-0.3611752409866996	dive_100	801.975051524741	20.049376288118527	Cluster 3	Seafloor A	0.774786651134491	German	dredge before	2019-04-06 10:25:15	-0.07724376368578525	0.05241265559908182	4.728594858220528	0.06968737048405928	-0.5083730847640445	0.5513351034473696
SO268-2_128-1_OFOS-08_20190416_110211.JPG	14.1337613	-125.856723	-3.2160021678368245	-3.440555739511112	dive_128	1056.88599333876	26.422149833469	Cluster 3	Seafloor C	0.999999761581421	Belgian	trial	2019-04-16 11:02:11	-0.7940789567731266	-1.1846382566722686	1.31875415688959	1.5844926795332746	4.44600448851805	1.0288995005231498
SO268-2_164-1_OFOS-12_20190429_103219.JPG	11.8636992	-117.0110609	1.184826199105932	0.37978983885584794	dive_164	820.471508869315	20.511787721732876	Cluster 2	Seafloor A	0.515945315361023	German	dredge after	2019-04-29 10:32:19	-0.33171511985582564	0.0036500027485642616	-0.49195177387758343	-0.1691590877101425	-0.26065420609993983	-1.6271025581662093
SO268-1_021-1_OFOS-02_20190304_130400.JPG	11.9297068	-117.0108178	1.942215703323653	-1.2075054247328092	dive_021	813.711766757535	20.342794168938376	Cluster 2	Seafloor B	0.98191225528717	German	trial	2019-03-04 13:04:00	-1.0237767443972277	-1.2728773358803156	-0.953793533990702	-1.0582143965095203	0.15221059167356804	-0.9380151939599167
SO268-1_063-1_OFOS-04_20190317_035507.JPG	14.1203534	-125.8661606	-1.7840783809520837	0.16213521275933718	dive_063	702.061714606828	17.5515428651707	Cluster 3	Seafloor D	0.930425643920898	Belgian	trial	2019-03-17 03:55:07	0.9603920174849178	0.14711821656029309	0.508311834069707	1.0522361892632364	0.5237889096697251	1.2041345125388396
SO268-2_100-1_OFOS-05_20190406_102505.JPG	11.8625633	-117.0160436	-1.2419328356437274	-0.3467125127431998	dive_100	777.741155749103	19.443528893727574	Cluster 2	Seafloor D	0.640692174434662	German	dredge before	2019-04-06 10:25:05	-0.2451788758105629	0.26660365444002443	0.7428206939157787	0.6283402978439779	0.19349707145091882	1.0291790902451525
SO268-2_128-1_OFOS-08_20190416_110201.JPG	14.1337634	-125.8567071	-2.8179850715241423	-3.2371286969843434	dive_128	884.466637810426	22.11166594526065	Cluster 3	Seafloor C	0.99975711107254	Belgian	trial	2019-04-16 11:02:01	-0.7059444179829645	-1.2531291589392193	1.0747455835791324	1.3208705684811546	3.9092802514124894	1.2185784694295037
SO268-2_164-1_OFOS-12_20190429_103209.JPG	11.8636918	-117.0110796	1.419854648998342	1.180793700627636	dive_164	860.796474573921	21.519911864348025	Cluster 4	Seafloor A	0.649015426635742	German	dredge after	2019-04-29 10:32:09	0.5134403084648603	0.023188940680698652	-0.5589110592221288	-0.3672341952599685	-0.8386649229828508	-1.7817274994846357
SO268-1_021-1_OFOS-02_20190304_130350.JPG	11.9297118	-117.010842	1.2638705668245724	-1.4361542169457846	dive_021	803.344562966945	20.083614074173624	Cluster 2	Seafloor B	0.999752700328827	German	trial	2019-03-04 13:03:50	-0.9952357668097399	-1.1961762934521825	-0.5526893955935562	-0.7794083940837961	0.6063618692244268	-0.6541258556812217
SO268-1_063-1_OFOS-04_20190317_035500.JPG	14.120344	-125.8661729	-1.5442731620281505	1.1099658575262734	dive_063	680.834871481558	17.02087178703895	Cluster 4	Seafloor D	0.996558725833893	Belgian	trial	2019-03-17 03:55:00	1.347636001391951	0.7857953820114917	0.2343337550044201	1.0007897257194565	-0.05422180721318588	0.9968614614629012
SO268-2_100-1_OFOS-05_20190406_102455.JPG	11.862554	-117.0160691	-1.0135306924061755	-0.4610371790312313	dive_100	858.329191133511	21.458229778337774	Cluster 2	Seafloor B	0.941932320594788	German	dredge before	2019-04-06 10:24:55	0.08007410477644698	-0.18357905522325263	0.7725018927369582	0.31787384531679774	0.3173565107829712	0.8212136824555892
SO268-2_128-1_OFOS-08_20190416_110151.JPG	14.1337675	-125.8566931	-3.925570867965432	-2.9893474121569446	dive_128	809.191916611128	20.2297979152782	Cluster 3	Seafloor C	0.999976277351379	Belgian	trial	2019-04-16 11:01:51	-0.5212272110367441	-0.8352091117054429	1.7323765823466186	2.1363343530877605	4.033139690744542	1.5151061604386915
SO268-2_164-1_OFOS-12_20190429_103159.JPG	11.8636843	-117.0110987	1.231404644044613	0.6074824400974678	dive_164	833.743139566269	20.843578489156723	Cluster 2	Seafloor D	0.526188850402832	German	dredge after	2019-04-29 10:31:59	0.018768084918523387	-0.17341601764509004	-0.5162762298712057	-0.11323213162990177	-0.5083730847640445	-1.64314944942898
SO268-1_021-1_OFOS-02_20190304_130340.JPG	11.9297168	-117.0108669	1.5026989084793172	-1.3980678512142044	dive_021	876.263169098099	21.906579227452475	Cluster 2	Seafloor B	0.980883955955505	German	trial	2019-03-04 13:03:40	-0.8146284606361177	-1.4797848244569083	-0.6780827302540519	-0.8674766612069299	0.4412159501150235	-0.7375676120523502
SO268-1_063-1_OFOS-04_20190317_035457.JPG	14.1203394	-125.8661784	-2.719420800363094	0.8173832187612962	dive_063	740.240145168781	18.506003629219528	Cluster 4	Seafloor D	0.995698094367981	Belgian	trial	2019-03-17 03:54:57	1.1075492979260044	0.9577499923290704	1.2421827183765295	1.8928178865742897	0.6476483490017776	0.7318915868470414
SO268-2_100-1_OFOS-05_20190406_102445.JPG	11.8625447	-117.0160946	-1.44878822291102	-0.4359156159040517	dive_100	874.515195380292	21.8628798845073	Cluster 3	Seafloor A	0.406870156526565	German	dredge before	2019-04-06 10:24:45	-0.09425418632792792	0.13049866099129787	1.0444647063359171	0.6198432021498234	0.358642990560322	0.9988059529247229
SO268-2_128-1_OFOS-08_20190416_110141.JPG	14.1337717	-125.8566794	-3.4120358253380307	-2.8645892914353226	dive_128	854.198742335802	21.35496855839505	Cluster 3	Seafloor C	0.999925971031189	Belgian	trial	2019-04-16 11:01:41	-0.5412058953479855	-0.8301774117280192	1.3877690706711856	1.8224283305325684	3.8679937716351387	1.290555428176695
SO268-2_164-1_OFOS-12_20190429_103149.JPG	11.8636767	-117.0111179	0.9686102239301149	1.1814455327348359	dive_164	842.677257282442	21.06693143206105	Cluster 2	Seafloor D	0.639624714851379	German	dredge after	2019-04-29 10:31:49	0.1849907383880518	0.6352528969443751	-0.44882970580877546	-0.18760434770404297	-0.6735190038734477	-1.3901914474626378
SO268-1_021-1_OFOS-02_20190304_130330.JPG	11.9297202	-117.0108934	1.852192211975212	-1.3271343433399305	dive_021	874.973608137356	21.8743402034339	Cluster 2	Seafloor B	0.970418274402618	German	trial	2019-03-04 13:03:30	-0.9523101365181584	-1.4265982611311907	-0.564752157698239	-1.1302756514711045	0.4412159501150235	-1.346699380501713
SO268-1_063-1_OFOS-04_20190317_035447.JPG	14.1203195	-125.8661995	-2.556195410147466	0.9727588594035919	dive_063	750.647964903065	18.766199122576626	Cluster 4	Seafloor D	0.998884856700897	Belgian	trial	2019-03-17 03:54:47	1.2448884820769952	0.914447481236232	1.1334160445807082	1.777250030789814	0.358642990560322	0.8492946293292425
SO268-2_100-1_OFOS-05_20190406_102435.JPG	11.8625354	-117.0161201	-1.5678161654317166	-0.39510368207845514	dive_100	880.466219049888	22.0116554762472	Cluster 3	Seafloor B	0.761278688907623	German	dredge before	2019-04-06 10:24:35	-0.3255502686969283	0.4607973822815823	1.1196320900820087	0.6659040231497474	0.358642990560322	1.0638096479743218
SO268-2_128-1_OFOS-08_20190416_110131.JPG	14.1337752	-125.8566689	-3.7419202981330337	-3.321664564648186	dive_128	990.47544290322	24.761886072580502	Cluster 3	Seafloor C	0.999992251396179	Belgian	trial	2019-04-16 11:01:31	-0.5995436535368104	-1.0589553586223241	1.6902981853776788	1.9215931710272753	4.569863927850102	1.0841330375526175
SO268-2_164-1_OFOS-12_20190429_103139.JPG	11.8636692	-117.0111371	1.340096152599884	0.4093973685669898	dive_164	863.521554132783	21.588038853319574	Cluster 2	Seafloor D	0.6556436419487	German	dredge after	2019-04-29 10:31:39	-0.24997376004526084	-0.012481328466185763	-0.7495597852491829	-0.3823360574141439	-0.46708660498669374	-1.2235086084487217
SO268-1_021-1_OFOS-02_20190304_130321.JPG	11.9297206	-117.0109172	2.085670789147786	-0.6705468532614115	dive_021	873.535077462067	21.838376936551676	Cluster 1	Seafloor B	0.849827647209168	German	trial	2019-03-04 13:03:21	-0.8406578321959065	-1.0832071561372731	-0.8595892434144682	-0.9569620538103377	-0.3019406858772906	-1.3421193331041186
SO268-1_063-1_OFOS-04_20190317_035437.JPG	14.120298	-125.8662216	-1.8649230440535456	0.8570245765490814	dive_063	778.939642111218	19.47349105278045	Cluster 4	Seafloor D	0.95129007101059	Belgian	trial	2019-03-17 03:54:37	0.7845795955459934	0.9264039960340703	0.7802659984606514	1.3658452094722424	0.15221059167356804	0.604020379297632
SO268-2_100-1_OFOS-05_20190406_102425.JPG	11.8625267	-117.0161434	-0.4423817593684377	-0.4259909245695881	dive_100	763.352262489081	19.083806562227025	Cluster 2	Seafloor A	0.463738828897476	German	dredge before	2019-04-06 10:24:25	-0.2723498864738512	-0.02899128264953429	0.48113313943276337	-0.053560117394160216	0.06963763211886649	0.6332143354339437
SO268-2_128-1_OFOS-08_20190416_110121.JPG	14.1337769	-125.8566604	-3.0389443922142707	-2.974824058605351	dive_128	827.733970366737	20.693349259168425	Cluster 3	Seafloor C	0.999928593635559	Belgian	trial	2019-04-16 11:01:21	-0.5597004488246775	-1.0695568017430743	1.226717934454536	1.450833137976542	3.6202748929710338	1.4690751256087005
SO268-2_164-1_OFOS-12_20190429_103129.JPG	11.8636648	-117.0111505	-0.2049260526137262	1.1693360704578355	dive_164	852.102981092703	21.302574527317574	Cluster 4	Seafloor D	0.605267465114594	German	dredge after	2019-04-29 10:31:29	0.09480124921159065	1.3777723934148003	0.023206587478885782	0.4594534494380042	0.06963763211886649	-1.0731398530928689
SO268-1_021-1_OFOS-02_20190304_130310.JPG	11.9297177	-117.0109446	1.0313914478362705	-1.2030415722548302	dive_021	947.454773753149	23.686369343828723	Cluster 2	Seafloor B	0.9568772315979	German	trial	2019-03-04 13:03:10	-0.6164399122686031	-1.239040399002433	-0.22674687480381875	-0.5601838908930611	0.8127942681111806	-1.181035693928212
SO268-1_063-1_OFOS-04_20190317_035427.JPG	14.1202769	-125.866243	-2.114618284213343	0.8498170601109625	dive_063	770.385345601005	19.259633640025125	Cluster 4	Seafloor D	0.628098249435425	Belgian	trial	2019-03-17 03:54:27	0.7243010508812194	1.099733605553401	0.9706754297327705	1.5078264739092246	0.358642990560322	0.5157395574906457
SO268-2_100-1_OFOS-05_20190406_102415.JPG	11.8625245	-117.0161458	-0.22436199350628236	-0.5765286424511356	dive_100	747.109386374777	18.677734659369428	Cluster 2	Seafloor B	0.66223669052124	German	dredge before	2019-04-06 10:24:15	-0.3266919078004278	-0.15484356465911434	-0.004026885475456758	-0.19019533960011675	-0.05422180721318588	1.1376214499413748
SO268-2_128-1_OFOS-08_20190416_110111.JPG	14.1337775	-125.8566521	-3.338135199592409	-2.880415158721514	dive_128	888.328964093348	22.2082241023337	Cluster 3	Seafloor C	0.999998688697815	Belgian	trial	2019-04-16 11:01:11	-0.4854939070972094	-0.9546646582981796	1.4310237599294833	1.774800468582372	3.8679937716351387	1.1587009259400387
SO268-2_164-1_OFOS-12_20190429_103119.JPG	11.8636662	-117.0111546	0.5990239205198651	1.1113134165691492	dive_164	865.120105220066	21.628002630501648	Cluster 2	Seafloor D	0.671237051486969	German	dredge after	2019-04-29 10:31:19	0.11181167185373332	0.8064203700377628	-0.32382270243938216	0.025156818715345735	-0.5083730847640445	-1.1464665642971783
SO268-1_021-1_OFOS-02_20190304_130307.JPG	11.9297167	-117.010952	1.0149074985756403	-1.4825419422316395	dive_021	925.337226346991	23.133430658674776	Cluster 2	Seafloor B	0.996821403503418	German	trial	2019-03-04 13:03:07	-0.7945356124145263	-1.3128120953050957	-0.384690062275492	-0.6748692254203459	0.7715077883338298	-0.5977043635578547
SO268-1_063-1_OFOS-04_20190317_035417.JPG	14.120257	-125.8662615	-1.7096770224902467	0.4767135124062941	dive_063	751.545718758152	18.788642968953802	Cluster 4	Seafloor D	0.866202771663666	Belgian	trial	2019-03-17 03:54:17	0.8080973610780834	0.5058734430694326	0.5675300782452517	1.1419818124937458	0.2760700310056204	0.9237391863263144
SO268-2_100-1_OFOS-05_20190406_102405.JPG	11.8625221	-117.0161491	-0.42449560753435883	-0.5488908029375604	dive_100	792.553232248575	19.813830806214376	Cluster 2	Seafloor B	0.963572323322296	German	dredge before	2019-04-06 10:24:05	-0.44462322719192704	-0.04679652593598197	0.30538699880705805	0.05142314049164252	0.06963763211886649	0.7806770927052112
SO268-2_128-1_OFOS-08_20190416_110101.JPG	14.1337775	-125.8566441	-3.915158228836637	-3.233599197897854	dive_128	882.040272372595	22.051006809314877	Cluster 3	Seafloor C	0.999987483024597	Belgian	trial	2019-04-16 11:01:01	-0.5321869464303394	-1.0412597167215236	1.77841343351483	2.0158815158572803	4.239572089631296	1.5276428737084011
SO268-2_164-1_OFOS-12_20190429_103109.JPG	11.8636678	-117.011157	0.39255953705936697	0.8960887321361606	dive_164	867.298624687242	21.682465617181048	Cluster 4	Seafloor A	0.526646614074707	German	dredge after	2019-04-29 10:31:09	0.37849856643121843	0.32920597316903966	0.01397788253214166	0.014286532845599718	-0.5083730847640445	-0.9321487666878641
SO268-1_021-1_OFOS-02_20190304_130300.JPG	11.9297137	-117.0109697	2.8997038522982024	-0.687399622352776	dive_021	897.937120718714	22.44842801796785	Cluster 1	Seafloor B	0.990324139595032	German	trial	2019-03-04 13:03:00	-0.874450349659492	-1.4255520660863796	-1.336783347745451	-1.3998604381967623	-0.5909460443187461	-1.6325232168595423
SO268-1_063-1_OFOS-04_20190317_035407.JPG	14.1202409	-125.8662762	-2.0684772573371157	0.29018740826144773	dive_063	799.369984954025	19.984249623850623	Cluster 3	Seafloor C	0.708624660968781	Belgian	trial	2019-03-17 03:54:07	0.7227027561363202	0.46590879235765814	0.9036238861694572	1.4696744010986613	0.7302213085564792	0.5673090271168719
SO268-2_100-1_OFOS-05_20190406_102355.JPG	11.8625196	-117.0161543	-0.6883745273797226	-0.696262329335099	dive_100	737.504013942456	18.4376003485614	Cluster 2	Seafloor B	0.974883377552032	German	dredge before	2019-04-06 10:23:55	-0.12427929474996499	-0.2383797480466784	0.24409582777843336	0.052860066128332384	0.3173565107829712	1.2181207422016713
SO268-2_128-1_OFOS-08_20190416_110051.JPG	14.1337766	-125.8566351	-2.712503047240079	-2.653898664671294	dive_128	913.272250578398	22.83180626445995	Cluster 3	Seafloor C	0.99922788143158	Belgian	trial	2019-04-16 11:00:51	-0.644524234214691	-0.8911257459100003	1.1548949111390248	1.438766356940814	3.331269534529578	0.9847445934471779
SO268-2_164-1_OFOS-12_20190429_103059.JPG	11.8636675	-117.0111607	1.4518596744341303	0.03762921910413837	dive_164	868.802557309861	21.720063932746523	Cluster 2	Seafloor A	0.660858690738678	German	dredge after	2019-04-29 10:30:59	-0.4964536424908047	-0.2749766470903952	-0.6638951460482209	-0.6711326530461904	-0.6735190038734477	-0.7381571832793783
SO268-1_021-1_OFOS-02_20190304_130250.JPG	11.9297096	-117.0109931	1.7361696867422118	-1.2418201170897682	dive_021	891.644200782189	22.291105019554728	Cluster 2	Seafloor B	0.992234468460083	German	trial	2019-03-04 13:02:50	-0.8825559872943385	-1.3312849106677558	-0.7388953117727628	-1.0512249412963715	0.2347835512282696	-0.8407725233988241
SO268-1_063-1_OFOS-04_20190317_035357.JPG	14.1202264	-125.8662875	-2.425580651563292	1.2987546285405123	dive_063	773.4007635375	19.335019088437498	Cluster 4	Seafloor C	0.844613611698151	Belgian	trial	2019-03-17 03:53:57	1.6554219036954183	0.9022717636671003	0.974068802342045	1.6406374373340407	0.11092411189621726	0.9373802273171202
SO268-2_100-1_OFOS-05_20190406_102345.JPG	11.862517	-117.0161621	-0.13150400285981637	-0.8725880545746729	dive_100	710.63071295584	17.765767823896	Cluster 2	Seafloor B	0.636217534542084	German	dredge before	2019-04-06 10:23:45	-0.3134488941998335	-0.5179031364954761	-0.17692455359654674	-0.1852453004973312	0.19349707145091882	1.1031590285411585
SO268-2_128-1_OFOS-08_20190416_110041.JPG	14.1337759	-125.8566242	-2.811505836951921	-2.9804665741017637	dive_128	837.696911290886	20.94242278227215	Cluster 3	Seafloor C	0.979000389575958	Belgian	trial	2019-04-16 11:00:41	-0.7947639402352262	-0.9311003603841066	1.0812411387946992	1.270909116668219	3.4551289738616306	1.5451312983423058
SO268-2_164-1_OFOS-12_20190429_103049.JPG	11.8636612	-117.0111694	1.6678699566746236	0.415560407588047	dive_164	833.994063907558	20.84985159768895	Cluster 2	Seafloor A	0.609126091003418	German	dredge after	2019-04-29 10:30:49	-0.31573217240683255	-0.00596502790136408	-0.7857365392859076	-0.9058041068313986	-0.8799514027602016	-0.8539679848486075
SO268-1_021-1_OFOS-02_20190304_130240.JPG	11.9297068	-117.0110151	0.92747378964585	-1.5106705981413922	dive_021	973.445615223995	24.336140380599875	Cluster 2	Seafloor B	0.998422622680664	German	trial	2019-03-04 13:02:40	-0.9774261967951475	-1.1474335681263281	-0.45922317076751024	-0.435657878629431	1.0192266669979346	-0.8383407058696579
SO268-1_063-1_OFOS-04_20190317_035347.JPG	14.1202142	-125.8662961	-2.2085434806705395	1.2088098349767615	dive_063	758.381664665308	18.9595416166327	Cluster 4	Seafloor D	0.881295740604401	Belgian	trial	2019-03-17 03:53:47	1.175933480225625	1.1890886261425793	0.9280896125605848	1.482988591988293	0.15221059167356804	0.7320151216288187
SO268-2_100-1_OFOS-05_20190406_102335.JPG	11.8625147	-117.0161717	-1.274666163811656	-0.50360534493374	dive_100	785.010326240939	19.625258156023474	Cluster 3	Seafloor B	0.678902447223663	German	dredge before	2019-04-06 10:23:35	-0.12736172032941367	0.0938220518489285	0.8799913668166386	0.48928379936831873	0.48250242989237435	0.8876098621517873
SO268-2_128-1_OFOS-08_20190416_110031.JPG	14.1337758	-125.856612	-2.313160727401473	-2.622653547817281	dive_128	897.622711486464	22.4405677871616	Cluster 3	Seafloor C	0.998953342437744	Belgian	trial	2019-04-16 11:00:31	-0.5201997358435945	-1.0928221867872014	0.8706156253337269	1.0969025135330683	3.0422641760881226	1.1585996909674428
SO268-2_164-1_OFOS-12_20190429_103039.JPG	11.8636496	-117.0111824	1.5840356769645865	0.734251210416088	dive_164	829.16834596504	20.729208649126	Cluster 2	Seafloor A	0.629969298839569	German	dredge after	2019-04-29 10:30:39	0.036120999291715916	0.03801501903001814	-0.8950250486316736	-0.7265589480286009	-1.003810842092254	-0.8498711681763528
SO268-1_021-1_OFOS-02_20190304_130230.JPG	11.9297056	-117.0110356	2.132211451160281	-0.9974482633171694	dive_021	683.716920719575	17.092923017989374	Cluster 1	Seafloor B	0.990807712078094	German	trial	2019-03-04 13:02:30	-0.8237615734641137	-1.218774106420097	-1.3273845417078476	-1.1676442038065316	-0.05422180721318588	-0.7147521030321737
SO268-1_063-1_OFOS-04_20190317_035337.JPG	14.1202025	-125.8663037	-1.8312800248462466	0.7493599567770987	dive_063	899.938330243333	22.498458256083325	Cluster 4	Seafloor D	0.999019742012024	Belgian	trial	2019-03-17 03:53:37	0.9028534066685425	0.7169059292512795	0.7003501995170532	1.2999418031545382	0.19349707145091882	0.7356807428475916
SO268-2_100-1_OFOS-05_20190406_102325.JPG	11.8625123	-117.0161835	-1.9226900275529604	-0.041839568442888816	dive_100	751.143619700777	18.778590492519424	Cluster 3	Seafloor D	0.706171810626983	German	dredge before	2019-04-06 10:23:25	-0.09608080889352713	0.7328778402687255	1.238405897545463	1.0771476146222507	0.39992947033767273	0.9000316771263505
SO268-2_128-1_OFOS-08_20190416_110021.JPG	14.1337766	-125.8565999	-2.644259510329134	-3.1507966634621596	dive_128	866.311105930509	21.657777648262726	Cluster 3	Seafloor C	0.999974370002747	Belgian	trial	2019-04-16 11:00:21	-0.6319662040761964	-1.3033066660408141	1.0270769151663623	1.1198508948136123	3.6202748929710338	1.3849439778764692
SO268-2_164-1_OFOS-12_20190429_103029.JPG	11.863638	-117.0111958	1.803086557773476	-0.44029312891636707	dive_164	871.483101324023	21.787077533100575	Cluster 1	Seafloor A	0.603001594543457	German	dredge after	2019-04-29 10:30:29	-0.6829974720026244	-0.6713849314503942	-0.8892819745130147	-1.0983549707425044	-0.5909460443187461	-0.4693743490462739
SO268-1_021-1_OFOS-02_20190304_130220.JPG	11.9297056	-117.0110554	2.34273496460751	-0.8895159681107794	dive_021	696.681918929341	17.417047973233526	Cluster 1	Seafloor B	0.968084394931793	German	trial	2019-03-04 13:02:20	-0.7923664981178773	-1.2935023239065868	-1.4177802976903076	-1.2821881086451634	-0.42580012520934296	-0.5869169384080866
SO268-1_063-1_OFOS-04_20190317_035327.JPG	14.120189	-125.8663121	-1.5028321055438163	1.4352763708174554	dive_063	894.610214654163	22.365255366354074	Cluster 4	Seafloor D	0.999712884426117	Belgian	trial	2019-03-17 03:53:27	1.4631698786661012	0.9131521921331328	0.37420298080441877	1.1823741315725504	-0.05422180721318588	0.3253904057477092
SO268-2_100-1_OFOS-05_20190406_102315.JPG	11.8625105	-117.0161957	-1.2773957189752874	-0.21746757924414972	dive_100	793.964095578035	19.849102389450874	Cluster 2	Seafloor D	0.501166522502899	German	dredge before	2019-04-06 10:23:15	-0.32383781004167905	0.5559513125477121	0.9477550285061166	0.5235663558973764	0.2347835512282696	0.825866945306611
SO268-2_128-1_OFOS-08_20190416_110011.JPG	14.1337782	-125.8565875	-2.873725418051135	-3.1717603503330176	dive_128	907.69210268758	22.6923025671895	Cluster 3	Seafloor C	0.999995350837708	Belgian	trial	2019-04-16 11:00:11	-0.6981812720791678	-1.264627340669807	1.2983189614311414	1.3094571926070018	3.6615613727483844	1.3109089308684905
SO268-2_164-1_OFOS-12_20190429_103019.JPG	11.8636263	-117.0112098	1.7760331648977234	0.34240931030248717	dive_164	838.850925690569	20.971273142264227	Cluster 2	Seafloor A	0.905870854854584	German	dredge after	2019-04-29 10:30:19	-0.2680116578805531	-0.294675005219834	-0.8995860643223123	-0.8790597527074536	-1.1276702814243063	-0.6347626062812637
SO268-1_021-1_OFOS-02_20190304_130210.JPG	11.929707	-117.0110745	1.81331336877229	-1.230822713828901	dive_021	728.80455362371	18.220113840592752	Cluster 2	Seafloor B	0.96706086397171	German	trial	2019-03-04 13:02:10	-0.9559633816493568	-1.2485458282667146	-0.9032850422812886	-1.1991688814068908	-0.05422180721318588	-0.35250557584236175
SO268-1_063-1_OFOS-04_20190317_035317.JPG	14.1201735	-125.8663218	-0.7985779249497503	1.2797564845134861	dive_063	885.780165704789	22.144504142619727	Cluster 4	Seafloor D	0.997470140457153	Belgian	trial	2019-03-17 03:53:17	0.9981802718107515	0.925646750096874	0.07153836183908303	0.6077255064261741	-0.3432271656546414	0.2838031149061158
SO268-2_100-1_OFOS-05_20190406_102305.JPG	11.8625082	-117.016208	-1.6101888487721894	-0.5002061010517056	dive_100	872.505487162387	21.812637179059674	Cluster 3	Seafloor A	0.723533451557159	German	dredge before	2019-04-06 10:23:05	-0.5505673359966814	0.6934711602475166	1.0702652938299153	0.6401242195024004	0.6476483490017776	0.9860668314933337
SO268-2_128-1_OFOS-08_20190416_110001.JPG	14.1337806	-125.8565753	-2.9683941836173475	-3.0994717112533614	dive_128	853.281826474111	21.332045661852774	Cluster 3	Seafloor C	0.939289331436157	Belgian	trial	2019-04-16 11:00:01	-0.6388160386971934	-1.2657233545262756	1.2006722860669188	1.6158674416636787	3.785420812080437	1.1074995447095484
SO268-2_164-1_OFOS-12_20190429_103009.JPG	11.8636147	-117.0112238	2.2728522712769537	-0.45925343891832077	dive_164	842.107102478189	21.052677561954724	Cluster 1	Seafloor A	0.69145792722702	German	dredge after	2019-04-29 10:30:09	-0.6239747303516998	-0.9880532258711431	-1.1830465584359784	-1.2758831731250957	-0.7148054836507984	-0.7325198568551903
SO268-1_021-1_OFOS-02_20190304_130200.JPG	11.9297087	-117.0110942	2.5110077485385753	-0.7513190898396718	dive_021	762.841221942322	19.07103054855805	Cluster 1	Seafloor B	0.967539608478546	German	trial	2019-03-04 13:02:00	-0.8609790082381977	-1.177265072546935	-1.1809448008895438	-1.5406395502802062	-0.6735190038734477	-0.7607153126886403
SO268-1_063-1_OFOS-04_20190317_035307.JPG	14.1201575	-125.8663329	-2.1673721877246153	0.8343678921747769	dive_063	878.230108555684	21.9557527138921	Cluster 4	Seafloor D	0.998223006725311	Belgian	trial	2019-03-17 03:53:07	0.915753928538087	1.0258722353897543	0.8633301091199257	1.4032873052457737	0.3173565107829712	0.9074391598427128
SO268-2_100-1_OFOS-05_20190406_102255.JPG	11.8625058	-117.01622	-1.4166470864640963	-0.7226505647837863	dive_100	836.288016360006	20.90720040900015	Cluster 3	Seafloor A	0.518266439437866	German	dredge before	2019-04-06 10:22:55	-0.050871900394946615	-0.1072964908130441	0.9651601180916788	0.5069992821687718	0.7715077883338298	0.9089737142645288
SO268-2_128-1_OFOS-08_20190416_105951.JPG	14.1337836	-125.8565625	-3.7570334122383793	-3.317764113925987	dive_128	885.200636581648	22.1300159145412	Cluster 3	Seafloor C	0.99975711107254	Belgian	trial	2019-04-16 10:59:51	-0.5847023451913167	-1.0436908747304177	1.5720606288108467	1.8893556877960953	4.4047180087407	1.4576242071936247
SO268-2_164-1_OFOS-12_20190429_102959.JPG	11.8636082	-117.0112339	2.378233772433715	0.23147903995761485	dive_164	813.742076569048	20.3435519142262	Cluster 1	Seafloor A	0.928596556186676	German	dredge after	2019-04-29 10:29:59	-0.7463584422468471	-0.2812039985476027	-1.1128409370183259	-1.1280891484845528	-1.1689567612016571	-1.2106089758951533
SO268-1_021-1_OFOS-02_20190304_130150.JPG	11.9297098	-117.0111158	1.2934461134816246	-1.3941996833979444	dive_021	757.94539818609	18.94863495465225	Cluster 2	Seafloor B	0.784195125102997	German	trial	2019-03-04 13:01:50	-0.9179467995028232	-1.2145793624785222	-0.6354911469431822	-0.8357511534486717	0.48250242989237435	-0.45733203352892904
SO268-1_063-1_OFOS-04_20190317_035257.JPG	14.1201397	-125.8663478	-1.9495935133790614	1.836817640604987	dive_063	827.590842838473	20.689771070961825	Cluster 4	Seafloor D	0.998356401920319	Belgian	trial	2019-03-17 03:52:57	1.978962425627179	1.0809618773207947	0.674460236873618	1.3282475410411991	-0.26065420609993983	0.6482830888697041
SO268-2_100-1_OFOS-05_20190406_102245.JPG	11.8625039	-117.0162308	-0.4711242537167998	-0.46837768426030935	dive_100	834.681193811697	20.867029845292425	Cluster 2	Seafloor B	0.883399486541748	German	dredge before	2019-04-06 10:22:45	-0.2076189493054291	-0.19232723855033762	0.4502958298075656	0.07258950769517789	0.06963763211886649	0.6325619699493474
SO268-2_128-1_OFOS-08_20190416_105941.JPG	14.1337874	-125.8565481	-3.1522821278101647	-3.00036237463695	dive_128	1035.02495335614	25.8756238339035	Cluster 3	Seafloor C	0.999999761581421	Belgian	trial	2019-04-16 10:59:41	-0.5992011618057604	-1.0221492205696454	1.2198994754732801	1.6590628971715258	3.8679937716351387	1.2366681405874784
SO268-2_164-1_OFOS-12_20190429_102949.JPG	11.8636054	-117.0112414	2.3135018013480533	-0.1653336484604026	dive_164	813.341069933886	20.33352674834715	Cluster 1	Seafloor B	0.625182509422302	German	dredge after	2019-04-29 10:29:49	-0.7919098424764774	-0.6654664566254646	-0.8684431493474348	-1.1802710464093145	-0.8386649229828508	-1.3589469918352264
SO268-1_063-1_OFOS-04_20190317_005217.JPG	14.102919	-125.8816375	-2.7415301902686076	-0.2558361458645964	dive_063	757.084979132568	18.9271244783142	Cluster 3	Seafloor C	0.749507188796997	Belgian	trial	2019-03-17 00:52:17	0.8441731567486678	0.042159944159935285	1.1988127063447505	1.7922132918491256	1.2256590658846886	1.1209243349300289
SO268-2_128-1_OFOS-08_20190416_073011.JPG	14.1141305	-125.8482573	-2.955176456638774	1.1858512379032682	dive_128	836.890837488136	20.9222709372034	Cluster 4	Seafloor D	0.999907374382019	Belgian	trial	2019-04-16 07:30:11	1.3809718632141366	1.288048713619355	1.1408485973306763	1.9911058629993406	0.39992947033767273	1.2019678241329235
SO268-2_164-1_OFOS-12_20190429_070320.JPG	11.8632183	-117.0076636	1.246949345362845	0.07057564141705136	dive_164	831.468982864643	20.786724571616073	Cluster 2	Seafloor A	0.706416487693787	German	dredge after	2019-04-29 07:03:20	-0.27851473763274853	-0.32829273932642294	-0.428178280150084	-0.5063783801425914	-0.26065420609993983	-1.238663576171203
SO268-2_160-1_OFOS-11_20190427_185032.JPG	11.8628197	-117.0148901	-0.4470044563688384	-0.9667598059124354	dive_160	990.139164771359	24.753479119283973	Cluster 2	Seafloor B	0.687053978443146	German	dredge after	2019-04-27 18:50:32	-0.45432715957167286	-0.5246386398315916	0.5746800902002315	-0.12081276294159067	0.19349707145091882	0.8866373856328095
SO268-1_063-1_OFOS-04_20190317_005207.JPG	14.10291	-125.881645	-2.4644364249673125	-0.013089766442173979	dive_063	800.367092423476	20.0091773105869	Cluster 3	Seafloor C	0.968185842037201	Belgian	trial	2019-03-17 00:52:07	0.8521646304731644	0.3103545348377811	0.9102088165344396	1.5250780673308886	0.9779401872205838	1.2506434396844501
SO268-2_128-1_OFOS-08_20190416_073001.JPG	14.1141263	-125.848257	-4.094014828502778	1.1995204032777578	dive_128	929.306250130904	23.2326562532726	Cluster 4	Seafloor D	0.985737442970276	Belgian	trial	2019-04-16 07:30:01	1.716613759642992	1.1938712320617144	1.967159333779663	2.879629396169403	0.6063618692244268	1.3942719210825594
SO268-2_164-1_OFOS-12_20190429_070310.JPG	11.8632235	-117.0076502	1.236879456156952	-0.30115146318673486	dive_164	851.416318735229	21.285407968380724	Cluster 2	Seafloor B	0.846843659877777	German	dredge after	2019-04-29 07:03:10	-0.3908520254171002	-0.5996458426633642	-0.6069372282326458	-0.48725425764316604	-0.05422180721318588	-0.9775060956027724
SO268-2_160-1_OFOS-11_20190427_185022.JPG	11.8628194	-117.0148913	-0.1581813561196414	-0.5338650490734903	dive_160	889.725330205076	22.2431332551269	Cluster 2	Seafloor B	0.615144968032837	German	dredge after	2019-04-27 18:50:22	-0.1860419702492884	-0.23949568942781008	0.04498817631752952	-0.3408123008261384	-0.13679476676788746	1.1653803567159686
SO268-1_063-1_OFOS-04_20190317_005157.JPG	14.1029018	-125.8816539	-2.234061800761733	-0.9331497510445489	dive_063	843.309435693331	21.082735892333275	Cluster 3	Seafloor C	0.993033051490784	Belgian	trial	2019-03-17 00:51:57	0.00894998862842762	-0.053123515016504766	0.8191470715352205	1.3772896998779025	1.3908049849940918	1.2898187184945502
SO268-2_128-1_OFOS-08_20190416_072951.JPG	14.1141212	-125.8482561	-3.1389196234973142	1.342816836647865	dive_128	939.125478450204	23.4781369612551	Cluster 4	Seafloor D	0.936587333679199	Belgian	trial	2019-04-16 07:29:51	1.6033631605758407	1.2266719376571182	1.3625652785298707	2.1175638048099565	0.19349707145091882	1.2984850509473735
SO268-2_164-1_OFOS-12_20190429_070259.JPG	11.8632285	-117.007635	1.046125036330099	-0.039771557043677595	dive_164	910.77940365687	22.76948509142175	Cluster 2	Seafloor B	0.902017831802368	German	dredge after	2019-04-29 07:02:59	-0.06799648694743923	-0.4378343423992851	-0.49634845461602545	-0.5839808503055223	-0.26065420609993983	-0.5975865417468518
SO268-2_160-1_OFOS-11_20190427_185012.JPG	11.8628184	-117.0148845	-1.8358905225402298	-1.1921288186172279	dive_160	925.109469058699	23.127736726467475	Cluster 3	Seafloor A	0.712267100811005	German	dredge after	2019-04-27 18:50:12	-0.7259231022942059	0.1769696485055627	1.4192983169371869	0.26602006426970715	0.39992947033767273	2.223136813739689
SO268-1_063-1_OFOS-04_20190317_005147.JPG	14.1028937	-125.8816636	-2.100342520794705	-1.577567898631688	dive_063	919.360311398958	22.984007784973947	Cluster 3	Seafloor C	0.999534368515015	Belgian	trial	2019-03-17 00:51:47	-0.10841051121132182	-0.6316893023215712	0.686280821154013	1.2213153820457845	1.8862427423223012	1.2880339140739243
SO268-2_128-1_OFOS-08_20190416_072941.JPG	14.1141147	-125.8482553	-3.5145778041055067	1.4418474233546663	dive_128	928.734546072866	23.21836365182165	Cluster 4	Seafloor D	0.929266631603241	Belgian	trial	2019-04-16 07:29:41	1.788765350984161	1.3183086598202174	1.5513082957253728	2.370338258742535	0.3173565107829712	1.3630559003556604
SO268-2_164-1_OFOS-12_20190429_070250.JPG	11.8632322	-117.0076214	0.7527816941797624	-0.8087487860384134	dive_164	895.298539110589	22.382463477764723	Cluster 2	Seafloor A	0.449453145265579	German	dredge after	2019-04-29 07:02:50	-0.30203250316483843	-1.0272506668833898	-0.04062745070469632	-0.5103072968933213	0.2760700310056204	-0.6010228781143522
SO268-2_160-1_OFOS-11_20190427_185002.JPG	11.8628145	-117.0148672	-2.1248695411994807	-1.7189087687294164	dive_160	926.333792311994	23.15834480779985	Cluster 3	Seafloor A	0.93333899974823	German	dredge after	2019-04-27 18:50:02	-0.3729282914921579	-0.6320878528148325	1.7021994955995174	0.24164890032133246	0.6476483490017776	2.6481827321219247
SO268-1_063-1_OFOS-04_20190317_005137.JPG	14.1028887	-125.8816726	-2.543322711661027	-0.3056458224138966	dive_063	971.194745534218	24.27986863835545	Cluster 3	Seafloor C	0.998986303806305	Belgian	trial	2019-03-17 00:51:37	0.572234722295085	0.17533559148319167	1.0556193015995534	1.6811117856322524	1.1843725861073378	1.0799966639446645
SO268-2_128-1_OFOS-08_20190416_072931.JPG	14.1141069	-125.8482537	-3.8038598822681946	0.39820201321274035	dive_128	1070.65736823193	26.766434205798248	Cluster 3	Seafloor D	0.988475322723389	Belgian	trial	2019-04-16 07:29:31	1.120221491974849	0.8465743322338366	1.805747813895956	2.643240985963967	1.2669455456620393	1.1252523197024682
SO268-2_164-1_OFOS-12_20190429_070240.JPG	11.8632357	-117.0076053	1.3686410817777923	-0.018552107186672502	dive_164	786.263755499815	19.656593887495376	Cluster 2	Seafloor B	0.683090567588806	German	dredge after	2019-04-29 07:02:40	-0.24654884273476232	-0.568080643597071	-0.7785086844588366	-0.32429048459789944	-0.21936772632258902	-1.243171557022826
SO268-2_160-1_OFOS-11_20190427_184952.JPG	11.8628073	-117.0148383	-1.3204135034898759	-1.2455190236065736	dive_160	932.43367721425	23.31084193035625	Cluster 2	Seafloor A	0.526144802570343	German	dredge after	2019-04-27 18:49:52	-0.5625545465834263	-0.27634168252981517	1.370485069997746	-0.2417549468948101	0.02835115234151569	2.229918045883323
SO268-1_063-1_OFOS-04_20190317_005127.JPG	14.1028847	-125.881681	-2.1210876953662363	-0.4092305070306695	dive_063	972.712132804791	24.317803320119776	Cluster 3	Seafloor C	0.997164309024811	Belgian	trial	2019-03-17 00:51:27	0.6786354867412391	-0.2650029209965319	0.8701485681011816	1.4726472531541168	1.1017996265526362	0.8421725276767587
SO268-2_128-1_OFOS-08_20190416_072921.JPG	14.1140979	-125.8482511	-3.408229275140677	0.3181820713009033	dive_128	1029.74954254318	25.7437385635795	Cluster 3	Seafloor D	0.995767593383789	Belgian	trial	2019-04-16 07:29:21	1.233472091042	0.5057140228721283	1.5280015632075954	2.3625879118044537	1.1017996265526362	1.1880809535772834
SO268-2_164-1_OFOS-12_20190429_070230.JPG	11.863239	-117.007588	1.315054773706587	0.13419749381195673	dive_164	850.314245016583	21.257856125414573	Cluster 2	Seafloor B	0.761804223060608	German	dredge after	2019-04-29 07:02:30	-0.27349152557735074	-0.29862065510312047	-0.6573592278619534	-0.37690515736994357	-0.21936772632258902	-1.340934086856502
SO268-2_160-1_OFOS-11_20190427_184942.JPG	11.8628002	-117.0148094	-2.2200037133673103	-1.4863749600477034	dive_160	932.231869945002	23.30579674862505	Cluster 3	Seafloor A	0.538780331611633	German	dredge after	2019-04-27 18:49:42	-0.3451864612771198	-0.5012237983524915	1.7684726104419213	0.41160212857974815	0.2760700310056204	2.818029103696714
SO268-1_063-1_OFOS-04_20190317_005117.JPG	14.1028724	-125.8816899	-2.3763676952709964	-1.1221524334649713	dive_063	975.235295203698	24.38088238009245	Cluster 3	Seafloor C	0.998280763626099	Belgian	trial	2019-03-17 00:51:17	0.03292440980191729	-0.17142326517878365	0.8722964547570214	1.4656153690343696	1.7623833029902487	1.1609462266115205
SO268-2_128-1_OFOS-08_20190416_072911.JPG	14.1140892	-125.8482476	-3.488396870351018	1.3174507927858092	dive_128	1001.30889886874	25.0327224717185	Cluster 4	Seafloor D	0.992040574550629	Belgian	trial	2019-04-16 07:29:11	1.9150306358312066	1.0475434184608363	1.6021166266458042	2.3717695271916894	0.5237889096697251	1.1270536878683584
SO268-2_164-1_OFOS-12_20190429_070220.JPG	11.8632416	-117.0075706	0.6120161085298667	0.16091309383524752	dive_164	884.705639331715	22.117640983292876	Cluster 2	Seafloor B	0.469907164573669	German	dredge after	2019-04-29 07:02:20	-0.24426556452776332	0.17894247344720632	-0.5598826535885895	-0.28609315428697085	-0.3845136454319922	0.0017508691396488326
SO268-2_160-1_OFOS-11_20190427_184932.JPG	11.8627932	-117.014783	-1.0030008328937186	-1.0895799224963663	dive_160	911.505836645951	22.787645916148776	Cluster 2	Seafloor B	0.861573755741119	German	dredge after	2019-04-27 18:49:32	-0.4924579056285564	-0.4005399799923611	1.1075952756013492	0.019321429761580588	0.3173565107829712	1.200514744405917
SO268-1_063-1_OFOS-04_20190317_005107.JPG	14.1028569	-125.8816994	-2.7537770832142723	-0.824252129852961	dive_063	917.910223116527	22.947755577913178	Cluster 3	Seafloor C	0.998049974441528	Belgian	trial	2019-03-17 00:51:07	0.26844455685386587	0.07009833373755105	1.0267511283313218	1.654579576041276	1.4733779445487933	1.6315167581153476
SO268-2_128-1_OFOS-08_20190416_072901.JPG	14.1140799	-125.848243	-3.704984527698158	0.8161895645729764	dive_128	982.48204694776	24.562051173693998	Cluster 3	Seafloor D	0.999711573123932	Belgian	trial	2019-04-16 07:29:01	1.217260815772307	1.2476855124143185	1.706224260393535	2.449241882041059	0.8127942681111806	1.4126235497564512
SO268-2_164-1_OFOS-12_20190429_070209.JPG	11.863244	-117.0075527	1.0686203168618034	-0.08548279908135573	dive_164	805.61424603369	20.14035615084225	Cluster 2	Seafloor D	0.607097268104553	German	dredge after	2019-04-29 07:02:09	-0.30922482951688535	-0.36299652352714873	-0.662626595540073	-0.24841062804275277	-0.012935327435835094	-1.0361367026509691
SO268-2_160-1_OFOS-11_20190427_184922.JPG	11.8627868	-117.0147639	-1.6335145885246536	-0.9796522360316	dive_160	926.009432390427	23.150235809760677	Cluster 3	Seafloor C	0.698334634304047	German	dredge after	2019-04-27 18:49:22	-0.2839946053295462	0.015676263882723408	1.0179087546757009	0.14421515921571254	0.2347835512282696	2.4251553479356516
SO268-1_063-1_OFOS-04_20190317_005057.JPG	14.1028414	-125.881709	-3.0744093404272004	-0.5758078389150607	dive_063	951.841265761425	23.796031644035626	Cluster 3	Seafloor C	0.951398193836212	Belgian	trial	2019-03-17 00:50:57	0.5943825209029754	0.04205034277428858	1.3747981417254345	2.0192135993218923	1.5559509041034947	1.2298801969465802
SO268-2_128-1_OFOS-08_20190416_072851.JPG	14.1140705	-125.8482379	-3.352994364986496	0.46145390720257645	dive_128	1479.80544041838	36.9951360104595	Cluster 3	Seafloor D	0.999090433120728	Belgian	trial	2019-04-16 07:28:51	1.0927079895805107	0.7812618701506446	1.553799267632262	2.339837532088019	1.0605131467752853	1.002883436873468
SO268-2_164-1_OFOS-12_20190429_070200.JPG	11.8632462	-117.0075394	1.3721110977193745	-0.2306236042039636	dive_164	839.239063098905	20.980976577472624	Cluster 2	Seafloor B	0.448031187057495	German	dredge after	2019-04-29 07:02:00	-0.337879971014723	-0.61412318933108	-0.708738406511045	-0.5093908325108563	-0.012935327435835094	-1.206114532927875
SO268-2_160-1_OFOS-11_20190427_184912.JPG	11.8627805	-117.0147519	-1.8275652346594187	1.980734115289042	dive_160	942.489806586122	23.56224516465305	Cluster 2	Seafloor A	0.935472667217254	German	dredge after	2019-04-27 18:49:12	0.15005658182096684	3.5321071934516453	0.8016554898695302	0.027798725299340975	-0.9212378825375523	2.1340029674636756
SO268-1_063-1_OFOS-04_20190317_005047.JPG	14.1028259	-125.8817185	-2.33382258713163	-0.41845049928268846	dive_063	905.544998357236	22.638624958930897	Cluster 3	Seafloor C	0.997831404209137	Belgian	trial	2019-03-17 00:50:47	0.6921068281625333	-0.051220436411181944	0.8078886857754487	1.4553249448881154	1.1843725861073378	1.263987906736923
SO268-2_164-1_OFOS-12_20190429_070150.JPG	11.8632495	-117.0075259	1.7492951385071633	-0.22484934933840733	dive_164	883.572599591901	22.089314989797526	Cluster 2	Seafloor B	0.882955968379974	German	dredge after	2019-04-29 07:01:50	-0.6737501952642784	-0.5036748838860483	-1.0486148014049794	-0.6995911349965959	-0.46708660498669374	-0.8901482129390402
SO268-2_160-1_OFOS-11_20190427_184902.JPG	11.8627736	-117.0147421	-0.7913316278826301	-0.7525546391167948	dive_160	894.633801926007	22.365845048150174	Cluster 2	Seafloor B	0.777848541736603	German	dredge after	2019-04-27 18:49:02	-0.26321677364585516	-0.14468052708095172	0.5651832598051763	-0.3585362694079155	-0.3845136454319922	2.2862656110947968
SO268-1_063-1_OFOS-04_20190317_005037.JPG	14.1028104	-125.881728	-2.9714738406300736	-0.39849360958127644	dive_063	869.484743223739	21.737118580593474	Cluster 3	Seafloor C	0.988913834095001	Belgian	trial	2019-03-17 00:50:37	0.7461063577580601	0.20376220541505227	1.2241520027448867	1.762442342388036	1.3908049849940918	1.5013453977612512
SO268-2_128-1_OFOS-08_20190416_072831.JPG	14.1140466	-125.8482254	-3.234635030541873	0.5067809049854641	dive_128	1294.04220543178	32.3510551357945	Cluster 4	Seafloor D	0.625803589820862	Belgian	trial	2019-04-16 07:28:31	1.3321097095843577	0.36652026310062685	1.6144330988521203	2.3761029328519627	0.7302213085564792	1.000775897337629
SO268-2_164-1_OFOS-12_20190429_070140.JPG	11.8632534	-117.0075137	1.1834318508584643	-0.21314315333457842	dive_164	835.034429897016	20.8758607474254	Cluster 2	Seafloor A	0.978843808174133	German	dredge after	2019-04-29 07:01:40	-0.4915445943457568	-0.580834259381432	0.33038609302545413	-0.7149107988712964	-0.3019406858772906	-1.4924147879120173
SO268-2_160-1_OFOS-11_20190427_184852.JPG	11.8627646	-117.0147321	-1.277547293237919	-1.146668867198005	dive_160	884.562560665825	22.114064016645624	Cluster 2	Seafloor A	0.992330253124237	German	dredge after	2019-04-27 18:48:52	-0.5844740173706169	-0.03601573509326432	0.8438607418892764	-0.11856685948581488	0.11092411189621726	2.4427859510342342
SO268-1_063-1_OFOS-04_20190317_005027.JPG	14.1028	-125.881733	-2.311414079654376	-0.057802295715327856	dive_063	867.741273394915	21.693531834872875	Cluster 3	Seafloor C	0.90067195892334	Belgian	trial	2019-03-17 00:50:27	0.579198720826432	0.3538065023655922	0.8339891124804648	1.5399932422960458	0.8127942681111806	1.229276407631494
SO268-2_128-1_OFOS-08_20190416_072821.JPG	14.1140313	-125.8482186	-3.1569967793959335	0.0644217716257511	dive_128	1091.18989817918	27.2797474544795	Cluster 3	Seafloor D	0.813729584217072	Belgian	trial	2019-04-16 07:28:21	1.010624138038896	0.31951123242045915	1.4717557635181844	2.282504764902574	1.3908049849940918	0.7120131668687147
SO268-2_164-1_OFOS-12_20190429_070130.JPG	11.8632579	-117.0075024	1.421568869994194	-0.4500016132550265	dive_164	848.955172291428	21.2238793072857	Cluster 2	Seafloor A	0.547710597515106	German	dredge after	2019-04-29 07:01:30	-0.6568539365324857	-0.6468740761148256	-0.4814170385213222	-0.6759638912105055	-0.13679476676788746	-1.0917238684092165
SO268-2_160-1_OFOS-11_20190427_184842.JPG	11.8627526	-117.0147214	-1.088877249122175	-0.781953716876691	dive_160	916.383154477068	22.9095788619267	Cluster 2	Seafloor A	0.823352873325348	German	dredge after	2019-04-27 18:48:42	-0.6682703275674807	0.2980891434076654	0.8966064954039671	-0.29918671486231035	-0.46708660498669374	2.5426541204341873
SO268-1_063-1_OFOS-04_20190317_005017.JPG	14.102793	-125.881736	-1.7988329150243316	-1.0264613651866465	dive_063	698.348485989568	17.4587121497392	Cluster 3	Seafloor C	0.997010469436646	Belgian	trial	2019-03-17 00:50:17	-0.1748539070349932	-0.055385289065762594	0.5243042196803082	0.9645469537056955	1.2669455456620393	1.3831371306391498
SO268-2_128-1_OFOS-08_20190416_072811.JPG	14.1140143	-125.8482123	-3.6629193631618184	1.102038112980921	dive_128	1001.19101027766	25.029775256941498	Cluster 4	Seafloor D	0.956197381019592	Belgian	trial	2019-04-16 07:28:11	1.5143153105028793	1.2948041444801333	1.6167568527374823	2.4531255412914232	0.6889348287791284	1.3473366670718034
SO268-2_164-1_OFOS-12_20190429_070119.JPG	11.8632624	-117.0074891	1.0590910841584842	-0.6568531717159904	dive_164	877.1630679988	21.92907669997	Cluster 2	Seafloor B	0.728161096572876	German	dredge after	2019-04-29 07:01:19	-0.5647236608800753	-0.8369228788264664	-0.2850367706529335	-0.42742949934370184	0.15221059167356804	-1.0024287263537661
SO268-2_160-1_OFOS-11_20190427_184832.JPG	11.8627389	-117.014711	-3.0666851904270334	-0.10030117483348817	dive_160	887.884533421453	22.197113335536326	Cluster 3	Seafloor A	0.865370988845825	German	dredge after	2019-04-27 18:48:32	-0.24278143369321395	1.6419914429223643	2.0238491261469274	0.8098426744776438	0.2347835512282696	2.760085856234349
SO268-1_063-1_OFOS-04_20190317_005007.JPG	14.1027902	-125.8817391	-1.787983730074125	-0.5471455650861362	dive_063	615.968577809462	15.399214445236549	Cluster 3	Seafloor C	0.999435603618622	Belgian	trial	2019-03-17 00:50:07	0.4621807127177324	-0.18625930729043488	0.5017874481607862	1.0277037954697932	0.8953672276658822	1.3755879384666003
SO268-2_128-1_OFOS-08_20190416_072801.JPG	14.1139981	-125.8482082	-3.219557694369352	1.5801986442329106	dive_128	1061.51795469981	26.53794886749525	Cluster 4	Seafloor D	0.998211026191711	Belgian	trial	2019-04-16 07:28:01	1.8847771995884697	1.3147217053808657	1.412969979743148	2.2643847931925776	0.48250242989237435	0.75742973491274
SO268-2_164-1_OFOS-12_20190429_070110.JPG	11.8632652	-117.0074778	0.8383998827775957	0.04082063836478997	dive_164	894.617597469754	22.365439936743847	Cluster 2	Seafloor B	0.565326452255249	German	dredge after	2019-04-29 07:01:10	-0.16549246638629725	-0.35616138256771757	-0.4066821151757383	-0.10831886424615791	-0.17808124654523827	-0.9239745706124569
SO268-2_160-1_OFOS-11_20190427_184822.JPG	11.8627247	-117.0147019	-0.3533669986526327	-0.3395283196231309	dive_160	891.48567448324	22.287141862081	Cluster 2	Seafloor A	0.965875089168549	German	dredge after	2019-04-27 18:48:22	-0.8790169060734899	0.8159656543513707	0.23452692064997066	-0.7068549638057268	-0.8799514027602016	2.350160911179908
SO268-1_063-1_OFOS-04_20190317_004957.JPG	14.1027877	-125.8817445	-1.153003554068398	-1.4974809548629116	dive_063	651.399539573064	16.2849884893266	Cluster 3	Seafloor C	0.983311414718628	Belgian	trial	2019-03-17 00:49:57	-0.30111919188203884	-0.692149412149307	0.07985025073674372	0.5135899056599129	1.2669455456620393	1.429308475551744
SO268-2_128-1_OFOS-08_20190416_072751.JPG	14.1139847	-125.8482074	-3.274235028395851	0.8411154578115968	dive_128	919.146648046741	22.978666201168526	Cluster 4	Seafloor D	0.888236939907074	Belgian	trial	2019-04-16 07:27:51	1.3002579785967214	1.056809717429161	1.3874836468068454	2.1743449962096495	0.6476483490017776	1.3636193482358976
SO268-2_164-1_OFOS-12_20190429_070100.JPG	11.8632682	-117.0074645	1.1348679659898782	-0.4595759213235291	dive_164	876.573123846776	21.9143280961694	Cluster 2	Seafloor B	0.91435319185257	German	dredge after	2019-04-29 07:01:00	-0.6376743995936939	-0.4886096752407722	-0.54919799862683	-0.46903528515111476	0.02835115234151569	-0.8339261434097859
SO268-2_160-1_OFOS-11_20190427_184812.JPG	11.8627117	-117.0146952	-1.593748863503451	-0.44582175759227194	dive_160	905.948528286119	22.648713207152973	Cluster 2	Seafloor A	0.92419558763504	German	dredge after	2019-04-27 18:48:12	-0.8198800005122154	1.145925607722383	1.0474198524060212	-0.04040715634959616	-0.3845136454319922	2.747955516689168
SO268-1_063-1_OFOS-04_20190317_004947.JPG	14.1027853	-125.8817516	-2.369722477882685	-0.7452055977989701	dive_063	712.199366850014	17.80498417125035	Cluster 3	Seafloor C	0.999840259552002	Belgian	trial	2019-03-17 00:49:47	0.33739955870523614	-0.03597588004393805	0.8591265940270355	1.3656528650956894	1.3082320254393902	1.4764409803212806
SO268-2_128-1_OFOS-08_20190416_072741.JPG	14.1139755	-125.8482091	-3.793651171831703	1.0768847493531497	dive_128	863.114632223185	21.577865805579627	Cluster 4	Seafloor D	0.802438497543335	Belgian	trial	2019-04-16 07:27:41	1.8668534656635274	0.9710914700909912	1.7094129350799112	2.4382301664826813	0.565075389447076	1.681365723092995
SO268-2_164-1_OFOS-12_20190429_070050.JPG	11.8632715	-117.0074509	1.1726078613353295	-0.40557512251287386	dive_164	951.575476687236	23.7893869171809	Cluster 2	Seafloor A	0.434240072965622	German	dredge after	2019-04-29 07:00:50	-0.4935995447320559	-0.6806313028940558	-0.4499512197807349	-0.35707105783348675	0.06963763211886649	-1.2151607321491642
SO268-2_160-1_OFOS-11_20190427_184802.JPG	11.8627006	-117.0146906	-0.4077165284293874	-0.34455932225647995	dive_160	898.499239303529	22.462480982588225	Cluster 2	Seafloor A	0.900332450866699	German	dredge after	2019-04-27 18:48:02	-0.7979605297250248	0.7696939420837361	0.39050673790338325	-0.5860598667286953	-0.46708660498669374	1.7130507054440238
SO268-1_063-1_OFOS-04_20190317_004937.JPG	14.1027815	-125.8817608	-2.3917026462568347	-0.3464189922693799	dive_063	724.817173868468	18.1204293467117	Cluster 3	Seafloor C	0.999956250190735	Belgian	trial	2019-03-17 00:49:37	0.5287382724517536	0.17940080651445664	0.8995414599887106	1.5088645678239272	1.143086106329987	1.2058149983346704
SO268-2_128-1_OFOS-08_20190416_072731.JPG	14.1139698	-125.848212	-3.933914759281233	1.9214869139584292	dive_128	891.224839526192	22.2806209881548	Cluster 4	Seafloor D	0.999668121337891	Belgian	trial	2019-04-16 07:27:31	2.0681244396104908	1.8929985435783179	1.7097589034003142	2.4597585936891617	0.15221059167356804	1.7342732627409787
SO268-2_164-1_OFOS-12_20190429_070039.JPG	11.8632753	-117.0074369	1.31247261729802	0.7511637995644489	dive_164	767.022790589678	19.17556976474195	Cluster 2	Seafloor A	0.705882132053375	German	dredge after	2019-04-29 07:00:39	-0.349410525960068	0.5361931718442846	-0.5133845113265157	-0.5572195246189294	-0.6735190038734477	-1.3010875460243363
SO268-2_160-1_OFOS-11_20190427_184752.JPG	11.8626904	-117.014687	-1.037150471734683	-1.4679806945091827	dive_160	940.528682322955	23.513217058073874	Cluster 2	Seafloor A	0.872816860675812	German	dredge after	2019-04-27 18:47:52	-0.8355204562301587	-0.3906758552841444	0.8690962477932982	-0.2506254169670225	-0.012935327435835094	2.455257443140805
SO268-1_030-1_OFOS-03_20190307_131155.JPG	11.9344738	-117.0160128	-0.07698899896705834	-2.237064108919817	dive_030	844.08696960729	21.10217424018225	Cluster 2	Seafloor B	0.962892174720764	German	trial	2019-03-07 13:11:55	-1.0317682181217243	-1.2522025290423868	0.09222150126048148	-0.5508806459735877	1.2256590658846886	0.9730875176285078
SO268-2_160-1_OFOS-11_20190428_015041.JPG	11.8628601	-117.0109769	-1.9000298575032568	1.1974286199804884	dive_160	927.302414447312	23.1825603611828	Cluster 4	Seafloor B	0.6003178358078	German	dredge after	2019-04-28 01:50:41	0.8122072618506816	1.36632403049587	1.2314778819294094	1.0187597819594767	-0.13679476676788746	0.5687980131508221
SO268-2_100-1_OFOS-05_20190406_070145.JPG	11.8604487	-117.0121196	-1.1558703481715495	0.02434230286503344	dive_100	798.229941414295	19.955748535357376	Cluster 2	Seafloor B	0.836490750312805	German	dredge before	2019-04-06 07:01:45	-0.35329209891196633	0.919010884384074	0.8973041981834333	0.2876390064769403	0.06963763211886649	0.8721336092018748
SO268-1_021-1_OFOS-02_20190304_093620.JPG	11.9294468	-117.0370043	1.9425098957767137	-1.2126395888705248	dive_021	815.606898148599	20.390172453714975	Cluster 2	Seafloor B	0.999511480331421	German	trial	2019-03-04 09:36:20	-1.0470661821086176	-1.2074951274608028	-1.0723107482831904	-0.9391815133531038	0.4412159501150235	-1.2400273513170044
SO268-2_153-1_OFOS-10_20190423_111546.JPG	14.0202779	-125.9169693	-0.08578598948307886	1.8238098135873153	dive_153	902.755456949327	22.568886423733176	Cluster 4	Seafloor D	0.973079860210419	Belgian	reference	2019-04-23 11:15:46	0.17517264209795602	2.062043735295089	-0.12804787913169108	0.055567030369130035	-1.003810842092254	-0.06104879238793736
SO268-2_126-1_OFOS-07_20190413_231620.JPG	11.8640452	-117.0110237	2.0800745163035486	-0.5804868406381593	dive_126	818.62888225204	20.465722056300997	Cluster 1	Seafloor A	0.494048476219177	German	dredge after	2019-04-13 23:16:20	-0.6067359798888572	-1.0231057417534724	-1.3401507727307023	-1.2133571077723688	-0.8386649229828508	-0.009048531957074597
SO268-1_030-1_OFOS-03_20190307_131146.JPG	11.9344587	-117.0160162	1.1306297174883726	-1.3274984774020542	dive_030	928.718974149056	23.217974353726397	Cluster 2	Seafloor B	0.969769835472107	German	trial	2019-03-07 13:11:46	-1.0286857925422754	-1.024311356995588	-0.2639701830097641	-1.1063061478384841	-0.17808124654523827	0.3897503900077677
SO268-2_160-1_OFOS-11_20190428_015031.JPG	11.8628693	-117.0109685	-2.3166629575858444	0.5255768029674985	dive_160	1061.67551204033	26.54188780100825	Cluster 3	Seafloor D	0.74735164642334	German	dredge after	2019-04-28 01:50:31	0.224034795727735	1.1378151051845158	1.8114562911825987	1.3260327521169293	0.2760700310056204	0.4842678667012463
SO268-2_100-1_OFOS-05_20190406_070135.JPG	11.8604464	-117.0121343	-3.060564277693085	-0.05421927188035277	dive_100	807.557390682904	20.188934767072602	Cluster 3	Seafloor B	0.768801152706146	German	dredge before	2019-04-06 07:01:35	-0.3664209486022107	1.0394926984969581	2.5865118209639686	1.860308858340917	0.4412159501150235	0.7969744923525592
SO268-1_021-1_OFOS-02_20190304_093617.JPG	11.9294459	-117.0370059	2.220107987176243	-1.165761159137231	dive_021	828.228260243452	20.7057065060863	Cluster 2	Seafloor B	0.996245682239532	German	trial	2019-03-04 09:36:17	-1.011104550348383	-1.3427930561606753	-1.220059402580364	-1.118918847472408	0.15221059167356804	-1.1572956166837365
SO268-2_153-1_OFOS-10_20190423_111536.JPG	14.0202725	-125.916964	0.524841536322327	0.1574558149691873	dive_153	962.792616839421	24.069815420985528	Cluster 2	Seafloor B	0.440593153238297	Belgian	reference	2019-04-23 11:15:36	-0.7632547009786398	0.6228480128416178	-0.17161393987837437	-0.4128678986001661	-0.6735190038734477	0.17161053331592077
SO268-2_126-1_OFOS-07_20190413_231610.JPG	11.8640488	-117.0110138	0.8178850462724309	-0.3249270609268044	dive_126	721.862078660649	18.046551966516226	Cluster 2	Seafloor D	0.419680267572403	German	dredge after	2019-04-13 23:16:10	-0.34587144473921955	-0.3278941888331617	-0.7889107986256076	-0.5209032091670642	-0.3845136454319922	0.46650648939602124
SO268-1_030-1_OFOS-03_20190307_131137.JPG	11.9344464	-117.0160184	-0.1810629353710773	-1.7188168662301244	dive_030	941.852102925771	23.546302573144274	Cluster 2	Seafloor B	0.973959982395172	German	trial	2019-03-07 13:11:37	-0.8980822791019317	-0.9928557593149415	0.3689961575823603	-0.25870953797033125	0.8127942681111806	0.6271015321030491
SO268-2_160-1_OFOS-11_20190428_015021.JPG	11.8628834	-117.0109573	-1.982101389365225	1.0427872904108566	dive_160	970.940607671032	24.2735151917758	Cluster 4	Seafloor D	0.734219551086426	German	dredge after	2019-04-28 01:50:21	0.7169945606188226	1.161927410026823	1.4931885009671173	1.2152452198088681	0.02835115234151569	0.17638964486257994
SO268-2_100-1_OFOS-05_20190406_070125.JPG	11.8604456	-117.0121487	0.4059300186761829	-0.15584545310031062	dive_100	818.491748414867	20.462293710371675	Cluster 2	Seafloor B	0.892414629459381	German	dredge before	2019-04-06 07:01:25	-0.06525655309904041	-0.29507355571309524	-0.5295354657506295	-0.10193472810042963	-0.13679476676788746	0.1681162285213674
SO268-1_021-1_OFOS-02_20190304_093610.JPG	11.9294441	-117.0370091	2.5920938845827886	-1.0118226641261587	dive_021	815.420697352432	20.385517433810797	Cluster 1	Seafloor B	0.998448252677918	German	trial	2019-03-04 09:36:10	-1.0751505040547056	-1.289217906104028	-1.348024435089193	-1.278813596273932	0.02835115234151569	-1.5703602852464449
SO268-2_153-1_OFOS-10_20190423_111526.JPG	14.0202623	-125.9169582	0.1705678066211931	1.0918379814364911	dive_153	981.181644745459	24.529541118636477	Cluster 2	Seafloor D	0.955060124397278	Belgian	reference	2019-04-23 11:15:26	-0.2947260129024416	1.4688710724119967	-0.054085618368354516	-0.20424213627696264	-0.9625243623149031	0.12707755805757853
SO268-2_126-1_OFOS-07_20190413_231559.JPG	11.8640559	-117.0110032	1.5487890143415775	-0.4542820058416936	dive_126	753.27949374673	18.831987343668253	Cluster 2	Seafloor A	0.68069714307785	German	dredge after	2019-04-13 23:15:59	-0.5749984128115709	-0.5126920887960847	-1.294517551269622	-0.9825579988624338	-0.5909460443187461	0.3816847677149176
SO268-1_030-1_OFOS-03_20190307_131128.JPG	11.9344343	-117.0160205	0.8286182477013415	-1.3207984661978798	dive_030	1001.47806483593	25.03695162089825	Cluster 2	Seafloor B	0.988900542259216	German	trial	2019-03-07 13:11:28	-0.9213717168133218	-1.0295024771703158	0.044835373642699954	-0.960033906647827	-0.09550828699053665	0.3975571530938194
SO268-2_160-1_OFOS-11_20190428_015011.JPG	11.8629007	-117.0109446	-2.0711327912758604	0.7562387226725038	dive_160	1072.39651356707	26.809912839176754	Cluster 4	Seafloor D	0.367876946926117	German	dredge after	2019-04-28 01:50:11	0.8295601762238741	0.7664656830883196	1.5482493591591542	1.2279936919438892	0.19349707145091882	0.3225070439891042
SO268-2_100-1_OFOS-05_20190406_070115.JPG	11.8604458	-117.012162	-1.3007470734230175	-0.03267771282785484	dive_100	845.420786097978	21.13551965244945	Cluster 3	Seafloor B	0.935625195503235	German	dredge before	2019-04-06 07:01:15	-0.1667482694001467	0.23524769438269327	1.5266638190353707	0.9507207873431417	0.3173565107829712	-0.43607265950031066
SO268-1_021-1_OFOS-02_20190304_093600.JPG	11.9294428	-117.0370119	2.7913773432964	-0.739086541561304	dive_021	694.043020837133	17.351075520928326	Cluster 1	Seafloor B	0.931003332138062	German	trial	2019-03-04 09:36:00	-1.0641907686611103	-1.1363140093643385	-1.4273751524427933	-1.5364871746213948	-0.7148054836507984	-1.00978427836879
SO268-2_153-1_OFOS-10_20190423_111516.JPG	14.0202505	-125.9169523	0.3127613324405353	1.3137614158610404	dive_153	936.48826169349	23.412206542337252	Cluster 2	Seafloor D	0.738875150680542	Belgian	reference	2019-04-23 11:15:16	-0.24837546530036153	1.6008709957801324	-0.13712089833425378	-0.28031716580245153	-1.2102432409790078	0.11729679861178847
SO268-2_126-1_OFOS-07_20190413_231550.JPG	11.864065	-117.0109951	2.1353219130237044	-0.678253828320676	dive_126	780.168123566257	19.504203089156427	Cluster 1	Seafloor B	0.833811819553375	German	dredge after	2019-04-13 23:15:50	-0.8500192728446024	-0.8694445990765864	-1.3723806048455007	-1.3282659012077347	-0.7973784432054999	0.0579872798414379
SO268-1_030-1_OFOS-03_20190307_131119.JPG	11.934421	-117.0160234	0.5258509665650835	-1.8023199596743624	dive_030	972.544987568562	24.31362468921405	Cluster 2	Seafloor B	0.749604046344757	German	trial	2019-03-07 13:11:19	-1.0032272405342364	-1.3545204044248884	0.3429678076107511	-0.8921589704703281	0.3173565107829712	0.5106181051270812
SO268-2_160-1_OFOS-11_20190428_015001.JPG	11.8629208	-117.0109303	-1.8605518857528567	1.7898288093891557	dive_160	965.389998425215	24.134749960630376	Cluster 4	Seafloor D	0.677558720111847	German	dredge after	2019-04-28 01:50:01	0.5411821386798983	2.136722133969921	1.460719374097361	1.1892645860036446	-0.3845136454319922	-0.13506212442164592
SO268-2_100-1_OFOS-05_20190406_070105.JPG	11.860446	-117.0121733	-0.4312261559525878	-0.19424511794466573	dive_100	820.436764992804	20.5109191248201	Cluster 2	Seafloor B	0.894595921039581	German	dredge before	2019-04-06 07:01:05	-0.3977018600380972	0.18133377640677398	0.7434117231297998	0.18742758628620662	0.15221059167356804	-0.19990970101130406
SO268-1_021-1_OFOS-02_20190304_093550.JPG	11.9294414	-117.0370136	2.892063322711682	-0.5349700398832373	dive_021	705.028140444154	17.62570351110385	Cluster 1	Seafloor B	0.985879600048065	German	trial	2019-03-04 09:35:50	-0.7927089898489271	-1.1904770213985463	-1.525682050685135	-1.6016183748390542	-0.8799514027602016	-1.0024427141746723
SO268-2_153-1_OFOS-10_20190423_111506.JPG	14.0202354	-125.9169467	1.1021413360190606	1.569379594268811	dive_153	879.105864144538	21.97764660361345	Cluster 2	Seafloor D	0.676381468772888	Belgian	reference	2019-04-23 11:15:06	0.08692393939744404	1.2589047087996241	-0.4646462241898334	-0.7257669417721619	-1.4166756398657618	-0.5831743276096101
SO268-2_126-1_OFOS-07_20190413_231540.JPG	11.8640791	-117.0109862	1.0722448752134743	0.17942626048543106	dive_126	817.113401046754	20.42783502616885	Cluster 2	Seafloor A	0.66748571395874	German	dredge after	2019-04-13 23:15:40	-0.6616488207671836	0.43925572812081015	-0.9476381809568748	-0.632115030541084	-0.7973784432054999	0.30687359146978976
SO268-1_030-1_OFOS-03_20190307_131110.JPG	11.9344033	-117.0160292	0.04804896054151804	-1.9541669483409427	dive_030	919.350616852277	22.983765421306924	Cluster 2	Seafloor B	0.983641982078552	German	trial	2019-03-07 13:11:10	-1.0099629112448836	-1.3148646303453912	0.4445095096488543	-0.4694652314046297	0.7302213085564792	0.5757414142680117
SO268-2_160-1_OFOS-11_20190428_014951.JPG	11.8629399	-117.010917	-2.3722520317028146	2.0447796261395625	dive_160	947.473146041296	23.6868286510324	Cluster 4	Seafloor D	0.801528692245483	German	dredge after	2019-04-28 01:49:51	2.0013385520557696	1.3994635040105452	1.360039709790922	1.5831151543658095	0.02835115234151569	-0.024624851461010094
SO268-2_100-1_OFOS-05_20190406_070055.JPG	11.860442	-117.0121966	-0.5219129100792382	-0.09526436889722834	dive_100	844.952151938612	21.1238037984653	Cluster 2	Seafloor B	0.933073103427887	German	dredge before	2019-04-06 07:00:55	-0.08489274567923195	0.005234240959277987	0.7459632394927723	0.2580462584235447	0.02835115234151569	-0.02775754775735848
SO268-1_021-1_OFOS-02_20190304_093540.JPG	11.9294401	-117.0370151	2.217594845531234	-1.0833408220392269	dive_021	675.531408847983	16.888285221199574	Cluster 2	Seafloor B	0.976479947566986	German	trial	2019-03-04 09:35:40	-0.9986606841202385	-1.3177541214215356	-1.096237340708365	-1.276825094851511	-0.3019406858772906	-0.6968983422281484
SO268-2_153-1_OFOS-10_20190423_111456.JPG	14.0202172	-125.9169404	0.40590930282116433	3.476575752734212	dive_153	885.619263231025	22.140481580775624	Cluster 4	Seafloor D	0.995964527130127	Belgian	reference	2019-04-23 11:14:56	2.2002120838853836	2.196654164394086	-0.6681159595571198	-0.4539419087782632	-1.5818215589751647	-0.5105097885484802
SO268-2_126-1_OFOS-07_20190413_231530.JPG	11.8640954	-117.0109778	1.5215603398509525	0.0009603071987272286	dive_126	851.787712616855	21.294692815421374	Cluster 2	Seafloor B	0.921171307563782	German	dredge after	2019-04-13 23:15:30	-0.32144036792433006	-0.19555549754575413	-1.157049922227076	-1.0825572745201775	-0.8799514027602016	0.35075120508242696
SO268-1_030-1_OFOS-03_20190307_131101.JPG	11.9343835	-117.0160364	-0.2753157513950759	-1.9271053171233148	dive_030	927.601954003625	23.190048850090626	Cluster 2	Seafloor B	0.96414053440094	German	trial	2019-03-07 13:11:01	-0.9940941277062404	-1.2186744687967817	0.6645684259794453	-0.29814296376007243	0.6476483490017776	0.8628893537114816
SO268-2_160-1_OFOS-11_20190428_014941.JPG	11.8629579	-117.0109042	-1.3793843253887736	1.3203785182359	dive_160	954.382382870408	23.8595595717602	Cluster 4	Seafloor D	0.709623873233795	German	dredge after	2019-04-28 01:49:41	1.054691407433977	1.0667535522360303	0.8685052185792778	0.7969075151536045	-0.26065420609993983	0.22185338012793496
SO268-2_100-1_OFOS-05_20190406_070045.JPG	11.8604347	-117.0122281	-0.3914688013527155	-0.3659312280786569	dive_100	851.66685444941	21.291671361235252	Cluster 2	Seafloor B	0.961664736270904	German	dredge before	2019-04-06 07:00:45	-0.5436033374653344	0.17555479425448545	0.45485972856755724	0.09843436899930541	0.02835115234151569	0.4007721624732758
SO268-1_021-1_OFOS-02_20190304_093530.JPG	11.9294387	-117.0370168	2.3315886958879366	-0.6834198008757273	dive_021	630.451723678546	15.761293091963651	Cluster 1	Seafloor B	0.848585307598114	German	trial	2019-03-04 09:35:30	-0.8890633301842856	-0.9489952775315378	-1.3809894498848487	-1.3795087059998485	-0.7148054836507984	-0.35447781621446933
SO268-2_153-1_OFOS-10_20190423_111446.JPG	14.0201959	-125.9169318	0.3274927516735017	1.4061288592745336	dive_153	897.771527006107	22.444288175152675	Cluster 2	Seafloor D	0.833565473556519	Belgian	reference	2019-04-23 11:14:46	-0.14197470085420738	1.655731471177547	-0.07720206830989039	-0.35134315544312167	-1.1276702814243063	-0.06750970295492562
SO268-2_126-1_OFOS-07_20190413_231519.JPG	11.8641127	-117.0109704	1.7584655146035537	-0.1587869031034499	dive_126	884.083328181491	22.102083204537273	Cluster 1	Seafloor B	0.779593408107758	German	dredge after	2019-04-13 23:15:19	-0.37235747194040814	-0.5885063563767116	-1.2538287937209744	-1.0301604034686584	-0.9625243623149031	0.15538023302891954
SO268-1_030-1_OFOS-03_20190307_131052.JPG	11.9343576	-117.0160474	1.295940704383378	-1.257858535680759	dive_030	891.605051966572	22.2901262991643	Cluster 2	Seafloor B	0.982804417610168	German	trial	2019-03-07 13:10:52	-0.8849534294116874	-1.1880657909143155	-0.48859876423900955	-1.1247938367389823	-0.3845136454319922	0.5116986643535157
SO268-2_160-1_OFOS-11_20190428_014931.JPG	11.8629738	-117.0108922	-2.3857247747064663	1.7932141338142045	dive_160	1011.72891850867	25.293222962716747	Cluster 4	Seafloor D	0.666260838508606	German	dredge after	2019-04-28 01:49:31	1.0610845864135745	2.005738514359602	1.6122707968496035	1.352635676552222	-0.13679476676788746	0.3026766918618583
SO268-2_100-1_OFOS-05_20190406_070043.JPG	11.8604332	-117.0122345	-1.359964520505334	-0.30198572174686816	dive_100	781.208645073429	19.530216126835725	Cluster 3	Seafloor A	0.602438092231751	German	dredge before	2019-04-06 07:00:43	-0.23376248477556782	0.41260266388396216	1.0286770186482348	0.5400259430626021	0.3173565107829712	0.8587967537501129
SO268-1_021-1_OFOS-02_20190304_093520.JPG	11.9294373	-117.0370191	3.027598453468588	-0.6689216421813914	dive_021	616.007962520982	15.40019906302455	Cluster 1	Seafloor B	0.89287281036377	German	trial	2019-03-04 09:35:20	-0.8478501585479534	-1.3842622349845113	-1.6413046633636024	-1.7918554490438354	-1.2515297207563587	-0.43629607340919163
SO268-2_153-1_OFOS-10_20190423_111436.JPG	14.0201742	-125.9169221	0.2731996773053748	1.1451686081155985	dive_153	1010.6586234997	25.266465587492497	Cluster 2	Seafloor D	0.723103702068329	Belgian	reference	2019-04-23 11:14:36	-0.29872174976468985	1.5507134162032004	-0.0542701348058905	-0.41543909033984605	-1.0863838016469556	0.23209123045963015
SO268-2_126-1_OFOS-07_20190413_231510.JPG	11.8641249	-117.0109664	1.7457182974041308	-0.38547152598915674	dive_126	882.840260577879	22.071006514446974	Cluster 1	Seafloor B	0.773900926113129	German	dredge after	2019-04-13 23:15:10	-0.7000078946447671	-0.46535425395897645	-1.2248020516392077	-1.0826930470212741	-0.7148054836507984	0.09614214463909328
SO268-1_030-1_OFOS-03_20190307_131050.JPG	11.9343517	-117.01605	1.5202968703653905	-1.9113181453644923	dive_030	930.45165379825	23.261291344956252	Cluster 2	Seafloor B	0.975389957427978	German	trial	2019-03-07 13:10:50	-1.1790396624731607	-1.6009043193590107	-0.5909246611366843	-1.3923703218857828	0.19349707145091882	0.320887165391474
SO268-2_160-1_OFOS-11_20190428_014921.JPG	11.8629865	-117.0108823	-1.6302038628205062	1.1318715668533623	dive_160	953.228863155528	23.8307215788882	Cluster 4	Seafloor D	0.512353777885437	German	dredge after	2019-04-28 01:49:21	0.6842295183483867	1.229332262199637	1.1495497005887925	1.0264733571785156	-0.012935327435835094	0.03399080788124963
SO268-2_100-1_OFOS-05_20190406_070035.JPG	11.8604273	-117.0122597	-1.512616732420189	-0.8929961625165265	dive_100	635.641990919987	15.891049772999676	Cluster 3	Seafloor A	0.723032295703888	German	dredge before	2019-04-06 07:00:35	-0.1339832271297108	-0.21156726361252606	1.2088515537750892	0.38291453053372687	0.6476483490017776	1.2164544085106372
SO268-1_021-1_OFOS-02_20190304_093510.JPG	11.9294369	-117.0370229	1.9065160367548943	-1.1206728170003395	dive_021	595.431943087216	14.8857985771804	Cluster 2	Seafloor B	0.989180743694305	German	trial	2019-03-04 09:35:10	-1.0936450575313976	-1.1083357647373968	-0.9601968309874793	-1.301182115831027	-0.5496595645413953	0.0855289936855977
SO268-2_153-1_OFOS-10_20190423_111426.JPG	14.0201542	-125.9169117	0.09952831033975534	3.34287463611581	dive_153	861.145464999057	21.528636624976425	Cluster 4	Seafloor D	0.949021935462952	Belgian	reference	2019-04-23 11:14:26	1.621515222321483	2.6066530205742944	-0.3597976416225623	-0.190851573355459	-1.4992485994204634	-0.5204597613906721
SO268-2_126-1_OFOS-07_20190413_231500.JPG	11.864135	-117.010964	2.0387548010486856	-0.7792268168410704	dive_126	932.533329976291	23.313333249407275	Cluster 1	Seafloor B	0.771763145923615	German	dredge after	2019-04-13 23:15:00	-0.8086919372979202	-0.9936130052521378	-1.3812806398878517	-1.194810018402646	-0.6322325240960969	0.022166720976773135
SO268-1_030-1_OFOS-03_20190307_131043.JPG	11.9343308	-117.0160596	-0.6667652422624725	-1.970629965916229	dive_030	966.838800685629	24.170970017140725	Cluster 2	Seafloor B	0.991104006767273	German	trial	2019-03-07 13:10:43	-1.0163560902244808	-0.726484537143766	0.456676062249651	-0.029251182508798847	1.6385238636581962	0.5380276438470541
SO268-2_160-1_OFOS-11_20190428_014911.JPG	11.8629985	-117.0108725	-1.719395813687981	0.22401825425902921	dive_160	964.86749033354	24.1216872583385	Cluster 3	Seafloor D	0.877328872680664	German	dredge after	2019-04-28 01:49:11	-0.0840935983067823	0.9702046952434854	1.3159691119103452	0.9635739174477734	0.48250242989237435	0.22931630772833414
SO268-2_100-1_OFOS-05_20190406_070025.JPG	11.8604199	-117.0122913	-2.7518333660784715	-0.7773536226115003	dive_100	632.03387419272	15.800846854818	Cluster 3	Seafloor B	0.834505259990692	German	dredge before	2019-04-06 07:00:25	-0.3034024700890378	0.44660898472148064	2.1042925267791537	1.2560731423287013	1.0192266669979346	1.268242681464768
SO268-1_021-1_OFOS-02_20190304_093500.JPG	11.9294376	-117.0370285	0.9544845793950462	-1.2014002528367238	dive_021	483.472853426126	12.08682133565315	Cluster 2	Seafloor B	0.8738774061203	German	trial	2019-03-04 09:35:00	-0.8621206473416972	-0.9749010595935209	-0.2206059371166688	-0.8967893784767658	-0.05422180721318588	0.24678333961805654
SO268-2_153-1_OFOS-10_20190423_111416.JPG	14.0201384	-125.9169019	0.5863500363319932	0.6792053510404606	dive_153	822.568587650171	20.564214691254275	Cluster 2	Seafloor A	0.509374618530273	Belgian	reference	2019-04-23 11:14:16	-0.23878569683096568	0.7610852514292924	-0.039693336239604235	-0.5904102439516163	-0.8799514027602016	-0.08481767007184662
SO268-2_126-1_OFOS-07_20190413_231450.JPG	11.8641423	-117.0109625	1.7411635630396969	-0.5917863361516958	dive_126	926.452358044175	23.161308951104374	Cluster 2	Seafloor B	0.759277939796448	German	dredge after	2019-04-13 23:14:50	-0.7901973838212282	-0.5784927752335219	-1.2817369049000908	-1.108365364105242	-0.5909460443187461	0.2171467665085851
SO268-1_030-1_OFOS-03_20190307_131036.JPG	11.9343117	-117.0160677	-0.7313642022222886	-2.520882458985369	dive_030	978.660323494833	24.466508087370826	Cluster 2	Seafloor B	0.998716354370117	German	trial	2019-03-07 13:10:36	-1.0842836168827015	-1.2530893038898931	0.46693402294958597	0.07457800911761997	2.1752481007637563	0.38718992739997904
SO268-2_160-1_OFOS-11_20190428_014901.JPG	11.8630106	-117.0108626	-1.9480579246435532	0.8799239659781373	dive_160	949.760836901775	23.744020922544372	Cluster 4	Seafloor D	0.833244502544403	German	dredge after	2019-04-28 01:49:01	0.7076331199701267	1.0923604214280673	1.2526799738313998	1.150040476153104	0.19349707145091882	0.389626404015721
SO268-1_021-1_OFOS-02_20190304_093450.JPG	11.9294393	-117.0370348	1.0940806762557087	0.030121875517651244	dive_021	556.072836955736	13.9018209238934	Cluster 2	Seafloor B	0.618492722511292	German	trial	2019-03-04 09:34:50	-0.9330164356690167	0.43878743129122805	-0.5416847199354182	-0.8709643173290536	-1.003810842092254	0.38550430176883327
SO268-2_153-1_OFOS-10_20190423_111406.JPG	14.020124	-125.9168926	0.915519671564936	1.1728330078544493	dive_153	859.952988997012	21.4988247249253	Cluster 2	Seafloor A	0.611225247383118	Belgian	reference	2019-04-23 11:14:06	-0.42601450980488503	1.2698150285526515	-0.004211401913015024	-0.7199060954744467	-1.2928162005337094	-0.5784649173333449
SO268-2_126-1_OFOS-07_20190413_231439.JPG	11.8641481	-117.0109551	2.550614053436682	-0.8448434221129834	dive_126	960.940205528777	24.023505138219427	Cluster 1	Seafloor B	0.949563920497894	German	dredge after	2019-04-13 23:14:39	-0.737225329418851	-1.3964279887913118	-1.7277044852454213	-1.4034357807258708	-0.7973784432054999	-0.15124421204433292
SO268-1_030-1_OFOS-03_20190307_131034.JPG	11.9343063	-117.01607	-0.6156907076018444	-2.072281502540383	dive_030	950.218439859037	23.755460996475925	Cluster 2	Seafloor B	0.879430532455444	German	trial	2019-03-07 13:10:34	-1.0217217940109284	-0.9252317043708341	0.4382244184948676	-0.05842529868377051	1.4733779445487933	0.7486779369063671
SO268-2_160-1_OFOS-11_20190428_014851.JPG	11.8630221	-117.0108526	-0.9554683909844816	0.23739700933042238	dive_160	846.160142615315	21.154003565382872	Cluster 4	Seafloor D	0.515645563602448	German	dredge after	2019-04-28 01:48:51	0.3368287391534864	0.22362994750412715	0.7425179716354298	0.5446224079437655	-0.012935327435835094	0.33744283870732833
SO268-2_100-1_OFOS-05_20190406_070015.JPG	11.8604126	-117.0123229	-0.8714384904637565	-0.17039316051294545	dive_100	826.729587945256	20.6682396986314	Cluster 2	Seafloor A	0.464558809995651	German	dredge before	2019-04-06 07:00:15	-0.21138635834697747	0.1893645688459886	1.0576259178578886	0.2595482417170151	-0.09550828699053665	0.5000419667076968
SO268-1_021-1_OFOS-02_20190304_093440.JPG	11.9294419	-117.037042	0.5634510390352939	-0.13322573924109474	dive_021	770.884609219596	19.2721152304899	Cluster 2	Seafloor B	0.77564150094986	German	trial	2019-03-04 09:34:40	-0.5211130471263942	-0.04706554751893341	-0.050657648927020675	-0.5004157044690539	-0.7560919634281491	0.37330720777669935
SO268-2_153-1_OFOS-10_20190423_111356.JPG	14.0201147	-125.9168844	0.649711072998626	2.0753653728879513	dive_153	901.032284057174	22.52580710142935	Cluster 4	Seafloor D	0.870441615581512	Belgian	reference	2019-04-23 11:13:56	0.4334114073095448	1.8432395144946472	-0.3717594963004625	-0.5809316262182157	-1.4992485994204634	-0.2387219508757661
SO268-2_126-1_OFOS-07_20190413_231430.JPG	11.8641506	-117.0109389	1.6939823140544037	-0.6245600389230352	dive_126	709.417995325399	17.735449883134976	Cluster 2	Seafloor B	0.850575029850006	German	dredge after	2019-04-13 23:14:30	-0.5737426097977214	-0.766299731420568	-1.3515187151252501	-1.0181501943084086	-0.3845136454319922	0.10204844857300692
SO268-1_030-1_OFOS-03_20190307_131025.JPG	11.9342836	-117.0160787	-1.3148500463332153	-1.9490338540596164	dive_030	992.762412050101	24.819060301252527	Cluster 2	Seafloor B	0.996815383434296	German	trial	2019-03-07 13:10:25	-0.8214782952571148	-0.8360859227906176	0.7752119779134435	0.636308446502584	1.6798103434355471	0.7298736551627315
SO268-2_160-1_OFOS-11_20190428_014841.JPG	11.8630347	-117.010841	-2.117980375318892	1.5915385068512287	dive_160	991.303204726529	24.782580118163224	Cluster 4	Seafloor D	0.927088260650635	German	dredge after	2019-04-28 01:48:41	1.4539226019277551	1.180918341030723	1.4231558637096762	1.3363005475130012	-0.17808124654523827	0.21902345776240636
SO268-2_100-1_OFOS-05_20190406_070005.JPG	11.8604052	-117.0123545	-0.3950371540671981	-0.8330421133294267	dive_100	809.579427033772	20.2394856758443	Cluster 2	Seafloor A	0.733310878276825	German	dredge before	2019-04-06 07:00:05	-0.7400794271775998	-0.06246952408348167	0.3063268794108116	0.004120566825350181	0.3173565107829712	0.7105674022510825
SO268-1_021-1_OFOS-02_20190304_093430.JPG	11.9294443	-117.0370486	1.4800576008029067	1.2726729085296442	dive_021	985.696381483456	24.6424095370864	Cluster 2	Seafloor A	0.676937758922577	German	trial	2019-03-04 09:34:30	-0.25362700517645925	0.8471522304490657	-0.9011054418627626	-0.5917283686498358	-1.7056809983072172	-0.43124967763215627
SO268-2_153-1_OFOS-10_20190423_111346.JPG	14.0201068	-125.9168752	0.24694635367482182	1.4302825696419577	dive_153	890.103309713668	22.2525827428417	Cluster 4	Seafloor D	0.975740373134613	Belgian	reference	2019-04-23 11:13:46	0.4774786767046258	1.0914836103428922	0.08211922630472793	-0.39917184755119517	-1.2515297207563587	0.09534021884939678
SO268-2_126-1_OFOS-07_20190413_231420.JPG	11.8641534	-117.0109209	1.5824250937822355	-1.448217440551449	dive_126	766.271904847261	19.156797621181525	Cluster 2	Seafloor B	0.979288041591644	German	dredge after	2019-04-13 23:14:20	-0.9173759799510735	-1.3218791190267898	-1.2618264280609397	-1.0387112424445233	0.06963763211886649	0.37631228199778477
SO268-1_030-1_OFOS-03_20190307_131016.JPG	11.9342646	-117.0160844	-1.1789883984376681	-1.5612419038487393	dive_030	985.367399752756	24.6341849938189	Cluster 2	Seafloor B	0.941215991973877	German	trial	2019-03-07 13:10:16	-0.8996805738468311	-0.3420726226309316	0.8784719892762098	0.4206592858409577	1.3908049849940918	0.5762475055247342
SO268-2_160-1_OFOS-11_20190428_014831.JPG	11.863047	-117.0108295	-1.7482918922898303	0.7485112841702151	dive_160	978.849275856417	24.471231896410423	Cluster 4	Seafloor D	0.478208988904953	German	dredge after	2019-04-28 01:48:31	0.477022021063226	0.9475072446522553	1.5678859444113105	0.9773180545908992	0.11092411189621726	0.00475062139471968
SO268-2_100-1_OFOS-05_20190406_065955.JPG	11.8603978	-117.0123861	-1.2585477237448612	0.00540836809158281	dive_100	844.105697488297	21.102642437207425	Cluster 3	Seafloor D	0.610909223556519	German	dredge before	2019-04-06 06:59:55	0.3343171331257875	0.19922869355420525	0.775506050985799	0.6266431415801652	0.2760700310056204	0.6770822918894149
SO268-1_021-1_OFOS-02_20190304_093420.JPG	11.9294466	-117.0370543	1.2000963256482415	10.078777114571173	dive_021	795.286415430953	19.882160385773822	Cluster 4	Seafloor A	0.830146908760071	German	trial	2019-03-04 09:34:20	3.467888144411238	10.077940349824207	-2.584642067258025	-1.5962808183893737	-2.9029889118503904	-2.4533262029677614
SO268-2_153-1_OFOS-10_20190423_111336.JPG	14.0200973	-125.916862	1.0603766104038006	1.6743842656982901	dive_153	793.555045362517	19.838876134062925	Cluster 4	Seafloor D	0.853532791137695	Belgian	reference	2019-04-23 11:13:36	0.5635582651084887	1.0242282146050514	-0.428581909857216	-0.9310436490681055	-1.6231080387525156	-0.17692102468756493
SO268-2_126-1_OFOS-07_20190413_231410.JPG	11.8641562	-117.0109028	2.438832623362628	-0.9381386177596253	dive_126	793.701577228006	19.84253943070015	Cluster 1	Seafloor B	0.489617168903351	German	dredge after	2019-04-13 23:14:10	-0.999573995403038	-1.1657071082423578	-1.3551917454601814	-1.5688321444159319	-0.7148054836507984	-0.20791082382327258
SO268-1_030-1_OFOS-03_20190307_131007.JPG	11.9342476	-117.0160885	-0.28723634329930436	-1.7387814792250147	dive_030	986.860218567048	24.6715054641762	Cluster 2	Seafloor B	0.996759951114654	German	trial	2019-03-07 13:10:07	-0.9507118417732591	-0.7360098939327108	0.1801954790001065	-0.17051964131495992	1.2669455456620393	0.4729897549586535
SO268-2_160-1_OFOS-11_20190428_014821.JPG	11.8630587	-117.0108177	-1.960045717857026	0.4665614722737949	dive_160	1029.42165689694	25.735541422423502	Cluster 4	Seafloor D	0.634117901325226	German	dredge after	2019-04-28 01:48:21	0.6034014698206215	0.5283317633647058	1.5666260431111776	1.1981859707637574	0.2347835512282696	0.28834133076207874
SO268-2_100-1_OFOS-05_20190406_065945.JPG	11.8603905	-117.0124177	-1.2143220247875164	0.26806168983516215	dive_100	809.313635450129	20.232840886253225	Cluster 2	Seafloor B	0.726865291595459	German	dredge before	2019-04-06 06:59:45	-0.16275253253789843	0.9782554152073628	0.9361881543273338	0.41993516583506707	-0.05422180721318588	0.7616830822418704
SO268-1_021-1_OFOS-02_20190304_093410.JPG	11.9294485	-117.0370593	2.044798447280865	4.457846250151597	dive_021	721.952672757288	18.048816818932202	Cluster 1	Seafloor A	0.516765236854553	German	trial	2019-03-04 09:34:10	-0.18980937929083677	5.149873464410832	-1.6599119928625674	-1.5343911866355953	-2.572697073631584	-1.2807636696653988
SO268-2_153-1_OFOS-10_20190423_111326.JPG	14.0200869	-125.9168475	0.7543039521203297	1.5770398350405237	dive_153	878.999138275819	21.974978456895474	Cluster 4	Seafloor D	0.814749300479889	Belgian	reference	2019-04-23 11:13:26	0.46811723605592986	1.0582644267295644	-0.22584735717076504	-0.6125241900691234	-1.3753891600884112	-0.32136537677764565
SO268-2_126-1_OFOS-07_20190413_231400.JPG	11.864159	-117.0108848	2.184672294727326	-0.9939923065542787	dive_126	805.869811754511	20.146745293862775	Cluster 2	Seafloor B	0.906436920166016	German	dredge after	2019-04-13 23:14:00	-0.8391737013613572	-1.2509470949886137	-1.280664403106847	-1.3948396842496402	-0.5083730847640445	-0.1455216925809154
SO268-1_030-1_OFOS-03_20190307_130958.JPG	11.9342291	-117.0160933	-0.2793333478246438	-2.036310172551615	dive_030	842.244616737693	21.056115418442324	Cluster 2	Seafloor B	0.991018176078796	German	trial	2019-03-07 13:09:58	-1.0354214632529226	-0.9935332951534857	0.36465425516131716	-0.3743283084427073	1.2669455456620393	0.6858825088666317
SO268-2_160-1_OFOS-11_20190428_014811.JPG	11.8630702	-117.010806	-1.4604727638875272	0.9769285739278581	dive_160	965.552535780317	24.138813394507928	Cluster 4	Seafloor D	0.574540913105011	German	dredge after	2019-04-28 01:48:11	0.9224895992487341	0.6825907317814833	1.101295769100686	0.9674547481043704	-0.05422180721318588	-0.012861775938235929
SO268-2_100-1_OFOS-05_20190406_065935.JPG	11.8603831	-117.0124493	-0.530477926078474	-0.5549698692347086	dive_100	873.292508777553	21.832312719438825	Cluster 2	Seafloor B	0.624619007110596	German	dredge before	2019-04-06 06:59:35	-0.4924579056285564	0.007824819165476298	0.5651342476264611	0.0914562281612695	0.19349707145091882	0.5250667431893427
SO268-1_021-1_OFOS-02_20190304_093400.JPG	11.9294507	-117.0370638	2.1761426525733363	-0.8902029109592436	dive_021	1029.97667407517	25.74941685187925	Cluster 2	Seafloor B	0.985144138336181	German	trial	2019-03-04 09:34:00	-1.0801737161101033	-1.1367823061939206	-0.6127956251247864	-1.476826474760766	-0.8386649229828508	-0.5187376115573973
SO268-2_153-1_OFOS-10_20190423_111316.JPG	14.0200761	-125.9168331	0.746500216722462	3.013648220582589	dive_153	803.863270024041	20.096581750601025	Cluster 4	Seafloor D	0.788429260253906	Belgian	reference	2019-04-23 11:13:16	1.9700576406198829	1.6634832782714792	-0.629232003413241	-0.8610896964674337	-1.8708269174166203	-0.14096633338770545
SO268-2_126-1_OFOS-07_20190413_231349.JPG	11.8641606	-117.0108683	1.8253476966347633	-0.7328216318128018	dive_126	856.815509469559	21.420387736738974	Cluster 2	Seafloor B	0.566036462783814	German	dredge after	2019-04-13 23:13:49	-0.5222546862298937	-1.100245189724193	-1.1342506099125658	-1.1527714577479722	-0.5083730847640445	-0.04173131747468056
SO268-1_030-1_OFOS-03_20190307_130949.JPG	11.9342094	-117.0160997	1.0658993135885197	-2.1302331228999436	dive_030	826.818301065104	20.6704575266276	Cluster 2	Seafloor B	0.983092665672302	German	trial	2019-03-07 13:09:49	-1.090220140220899	-1.7074368662077504	-0.4054510445689812	-1.1460648619121288	0.5237889096697251	0.5691516931842925
SO268-2_160-1_OFOS-11_20190428_014801.JPG	11.863081	-117.0107948	-1.4629157094182335	-0.23796876404664338	dive_160	986.093005973618	24.65232514934045	Cluster 3	Seafloor D	0.534462153911591	German	dredge after	2019-04-28 01:48:01	-0.4787582363865623	0.4299894291524854	1.5137015392976347	0.9575772986489618	0.39992947033767273	-0.048928427359818366
SO268-2_100-1_OFOS-05_20190406_065925.JPG	11.8603757	-117.0124809	-0.7119058563523836	0.4719729384418887	dive_100	858.889284332775	21.472232108319375	Cluster 4	Seafloor A	0.869899570941925	German	dredge before	2019-04-06 06:59:25	0.11672071999878121	0.5746632582063295	0.9319759900264278	0.2562897016905078	-0.3019406858772906	0.06449463786354244
SO268-1_021-1_OFOS-02_20190304_093350.JPG	11.9294529	-117.0370682	0.9202381236281955	-1.668824696099988	dive_021	1112.65177048601	27.81629426215025	Cluster 2	Seafloor B	0.999715626239777	German	trial	2019-03-04 09:33:50	-1.0049396991894857	-1.1869099944838577	-0.47811592413081644	-0.7463591044397836	0.8127942681111806	-0.141021090355822
SO268-2_153-1_OFOS-10_20190423_111306.JPG	14.0200664	-125.9168215	0.7568704664651075	1.8942498124604983	dive_153	882.028373210645	22.050709330266123	Cluster 4	Seafloor D	0.989202558994293	Belgian	reference	2019-04-23 11:13:06	0.36810965058937295	1.5139770244868422	-0.334910987108273	-0.4685883673349948	-1.4166756398657618	-0.55433190636872
SO268-2_126-1_OFOS-07_20190413_231340.JPG	11.8641585	-117.0108638	2.0727226805012546	-0.6930355261755419	dive_126	897.415564338064	22.4353891084516	Cluster 1	Seafloor B	0.970493495464325	German	dredge after	2019-04-13 23:13:40	-0.7741002724618852	-0.9129962042277129	-1.3875224850017847	-1.2951770112508916	-0.7560919634281491	0.13300572342156977
SO268-1_030-1_OFOS-03_20190307_100735.JPG	11.931096	-117.0390287	0.22045708176140794	0.6974525412148637	dive_030	674.462165679373	16.861554141984325	Cluster 2	Seafloor D	0.400051653385162	German	trial	2019-03-07 10:07:35	0.07904662958329743	0.7592818104472853	-0.28950552812480407	-0.3092338799440895	-0.6735190038734477	0.3990997701302117
SO268-2_160-1_OFOS-11_20190427_222133.JPG	11.8630057	-117.0111519	-2.455877665635445	1.0553548663739796	dive_160	896.555799258614	22.41389498146535	Cluster 4	Seafloor D	0.653950452804565	German	dredge after	2019-04-27 22:21:33	0.9473773317050234	1.2097136141688503	1.5679724364914163	1.4403475408599453	0.06963763211886649	0.7488534492389687
SO268-2_126-1_OFOS-07_20190413_194750.JPG	11.8636066	-117.0118108	3.633387999991934	0.18817188838989318	dive_126	658.01526975924	16.450381743981	Cluster 1	Seafloor A	0.977267384529114	German	dredge after	2019-04-13 19:47:50	-0.7181599563904093	-0.7428450348921416	-2.3622911108047573	-2.060563371699858	-2.159832275858076	-0.21706543610188253
SO268-1_063-1_OFOS-04_20190317_111651.JPG	14.1235739	-125.8830078	-2.286449816073277	0.44655931059787407	dive_063	936.592649856921	23.414816246423023	Cluster 3	Seafloor D	0.760031521320343	Belgian	trial	2019-03-17 11:16:51	0.7007832853491296	0.6819929060415914	1.0324682548259574	1.708257800071973	0.6889348287791284	0.5343324224462104
SO268-2_177-1_OFOS-13_20190510_083653.JPG	11.8452824	-117.051529	2.329066552585188	0.0007982495651237484	dive_177	755.386648547131	18.884666213678276	Cluster 1	Seafloor D	0.572471797466278	German	reference	2019-05-10 08:36:53	-0.34792639512551865	-0.7623540815372811	-1.3502242169930796	-1.031843416763612	-0.6322325240960969	-1.3436755343997178
SO268-2_153-1_OFOS-10_20190423_074616.JPG	14.0070083	-125.8956426	-1.4653154594939848	2.960877378465466	dive_153	777.546524303616	19.4386631075904	Cluster 4	Seafloor D	0.99951446056366	Belgian	reference	2019-04-23 07:46:16	1.6179761411006346	2.758062352964254	0.2447474014485154	0.8502321649626802	-0.9625243623149031	0.5404530543745657
SO268-1_030-1_OFOS-03_20190307_100726.JPG	11.9310973	-117.0390406	0.017686817517136875	0.18318780343343666	dive_030	594.995130501736	14.8748782625434	Cluster 2	Seafloor B	0.881847023963928	German	trial	2019-03-07 10:07:26	0.26981452377806525	0.16973595705287065	-0.6042646229575297	-0.2798928767365145	-0.5909460443187461	1.4372262956915707
SO268-2_160-1_OFOS-11_20190427_222131.JPG	11.8630057	-117.0111533	-2.2669489549627833	0.6022929110479609	dive_160	865.778352328186	21.64445880820465	Cluster 3	Seafloor D	0.84816175699234	German	dredge after	2019-04-27 22:21:31	0.4802186105530246	1.0350887155464215	1.4681230961539535	1.387837526057512	0.3173565107829712	0.6107287636114873
SO268-2_126-1_OFOS-07_20190413_194740.JPG	11.8635978	-117.0117983	3.0847604706665925	-0.38724090477719514	dive_126	659.299910860418	16.48249777151045	Cluster 1	Seafloor A	0.8890380859375	German	dredge after	2019-04-13 19:47:40	-1.1790396624731607	-0.698556111328482	-1.8750466267661101	-1.9518944561278009	-1.746967478084568	0.18910652272859188
SO268-1_063-1_OFOS-04_20190317_111641.JPG	14.1235572	-125.883017	-2.8359851860126977	1.03160904959128	dive_063	912.158162252269	22.803954056306726	Cluster 4	Seafloor D	0.895877182483673	Belgian	trial	2019-03-17 11:16:41	1.5248183902550747	0.7545191320528126	1.3868349562060946	2.031226637075931	0.48250242989237435	0.6859990516742732
SO268-2_177-1_OFOS-13_20190510_083643.JPG	11.8452912	-117.0515113	2.677193888520214	-0.08610620349094021	dive_177	746.311614546585	18.657790363664624	Cluster 1	Seafloor B	0.675968587398529	German	reference	2019-05-10 08:36:43	-0.6778600960368766	-0.7278196812961915	-1.5341409761189628	-1.1979667290533527	-0.7560919634281491	-1.4601223340510785
SO268-2_153-1_OFOS-10_20190423_074606.JPG	14.0070003	-125.8956077	-0.708700510989564	2.223717605391433	dive_153	887.745733497908	22.1936433374477	Cluster 4	Seafloor D	0.997693002223968	Belgian	reference	2019-04-23 07:46:06	1.4425062108927602	1.4709833900262819	0.15405757239372123	0.6636779198503864	-0.8386649229828508	-0.22200162663808445
SO268-1_030-1_OFOS-03_20190307_100717.JPG	11.9310993	-117.0390542	-0.694137532497083	0.05304688022059901	dive_030	621.131387849796	15.528284696244901	Cluster 2	Seafloor D	0.737120389938355	German	trial	2019-03-07 10:07:17	0.3925407274042624	0.20566528402037473	-0.21992264968387976	0.1841945036036497	-0.13679476676788746	1.5452814312002165
SO268-2_160-1_OFOS-11_20190427_222121.JPG	11.8630015	-117.0111626	-1.710035664687603	0.7402966467533375	dive_160	900.558861791927	22.513971544798174	Cluster 3	Seafloor D	0.385751634836197	German	dredge after	2019-04-27 22:21:21	0.07196846714160048	1.2989092145607248	1.334069021206064	1.0278225964082637	-0.05422180721318588	0.3172868104992947
SO268-2_126-1_OFOS-07_20190413_194730.JPG	11.8635886	-117.0117866	3.638057150080483	-0.2475625966714694	dive_126	666.429662082919	16.660741552072974	Cluster 1	Seafloor B	0.513359010219574	German	dredge after	2019-04-13 19:47:30	-1.0756071596961052	-0.9519844062309974	-2.420131247837356	-1.97867275337702	-1.953399876971322	-0.14012209022815633
SO268-1_063-1_OFOS-04_20190317_111631.JPG	14.1235398	-125.883025	-2.072108799137697	0.8286857408882041	dive_063	919.024572697436	22.9756143174359	Cluster 4	Seafloor D	0.99974125623703	Belgian	trial	2019-03-17 11:16:31	0.9234029105315337	0.9138098004470145	0.8694768129457384	1.462269142600878	0.39992947033767273	0.5679849761207287
SO268-2_177-1_OFOS-13_20190510_083633.JPG	11.8453005	-117.0514901	2.7650020538549485	-0.5599858536546534	dive_177	843.410537586575	21.085263439664374	Cluster 1	Seafloor A	0.695585906505585	German	reference	2019-05-10 08:36:33	-0.8550424849000003	-1.1151709056968278	-1.5848772303059655	-1.1412477667166516	-0.17808124654523827	-1.9030964725604291
SO268-2_153-1_OFOS-10_20190423_074556.JPG	14.0069923	-125.8955728	0.21892159540851344	1.3741079942061585	dive_153	802.480150683448	20.0620037670862	Cluster 4	Seafloor D	0.849508821964264	Belgian	reference	2019-04-23 07:45:56	0.05221811065105898	1.2321320794147972	0.23439141639114972	-0.11899114855177322	-1.2515297207563587	-0.2694354610056747
SO268-1_030-1_OFOS-03_20190307_100708.JPG	11.9311026	-117.039069	-0.23983131265348742	0.7981536292711386	dive_030	636.546231787341	15.913655794683525	Cluster 4	Seafloor D	0.743688344955444	German	trial	2019-03-07 10:07:08	0.8116364422989318	0.3762349313738705	-0.18319234633450307	-0.0859333731264368	-0.7560919634281491	0.9931435009134849
SO268-2_160-1_OFOS-11_20190427_222111.JPG	11.8629969	-117.0111723	-1.3875458400964915	0.4816544342364262	dive_160	872.322573119626	21.80806432799065	Cluster 3	Seafloor D	0.735418021678925	German	dredge after	2019-04-27 22:21:11	0.42713239224029753	0.7094331075026306	0.8729047823870723	0.7550669560630404	0.15221059167356804	0.4589741334439209
SO268-2_126-1_OFOS-07_20190413_194720.JPG	11.8635787	-117.0117755	3.9801356750566517	0.07551107789271451	dive_126	712.073156709641	17.801828917741027	Cluster 1	Seafloor A	0.963262259960175	German	dredge after	2019-04-13 19:47:20	-1.0201234992660293	-0.6758885520242468	-2.62349719270855	-2.1804618045508186	-1.953399876971322	-0.6331425788317256
SO268-1_063-1_OFOS-04_20190317_111621.JPG	14.1235236	-125.8830296	-2.5485680862207563	0.4399774544738144	dive_063	840.732833808515	21.018320845212877	Cluster 4	Seafloor D	0.995784223079681	Belgian	trial	2019-03-17 11:16:21	1.053093112689078	0.4427430449368463	1.154727693117497	1.8419710849103956	0.7302213085564792	0.7479552458874651
SO268-2_177-1_OFOS-13_20190510_083623.JPG	11.8453103	-117.0514685	2.032338833642431	-0.22072235556920564	dive_177	863.608815902084	21.5902203975521	Cluster 1	Seafloor A	0.536615133285522	German	reference	2019-05-10 08:36:23	-0.6123300114960049	-0.5613252127362924	-1.322667840273027	-0.8251382696122813	-0.21936772632258902	-1.2874850360775216
SO268-2_153-1_OFOS-10_20190423_074546.JPG	14.0069843	-125.8955378	-0.0538138552385511	1.6161254115379198	dive_153	795.383579607789	19.884589490194724	Cluster 4	Seafloor D	0.970242857933044	Belgian	reference	2019-04-23 07:45:46	1.37320871731034	0.6726070419252885	-0.324373368682681	0.11350228802820693	-0.7973784432054999	0.007026845906724722
SO268-1_030-1_OFOS-03_20190307_100659.JPG	11.9311062	-117.0390848	0.19458908390936355	-0.40410171939625944	dive_030	666.057169589577	16.651429239739425	Cluster 2	Seafloor D	0.555551648139954	German	trial	2019-03-07 10:06:59	-0.5162039989813463	-0.007200534430473826	-0.3253651445345027	-0.1284075372221818	0.02835115234151569	0.3810765505290615
SO268-2_160-1_OFOS-11_20190427_222102.JPG	11.8629904	-117.0111821	-2.4289035241510293	0.47100650958692064	dive_160	1031.95683200601	25.79892080015025	Cluster 4	Seafloor D	0.843730390071869	German	dredge after	2019-04-27 22:21:02	0.4044137740806573	0.8359728891130864	1.904262293130526	1.5935498367945053	0.4412159501150235	0.19845047872229835
SO268-2_126-1_OFOS-07_20190413_194710.JPG	11.8635678	-117.0117643	2.8326787742469497	-0.08513551636196794	dive_126	635.839400938916	15.8959850234729	Cluster 1	Seafloor A	0.822167336940765	German	dredge after	2019-04-13 19:47:10	-1.1265242637121833	-0.16761710796813836	-1.8528095129722453	-1.8413388685091236	-1.6231080387525156	0.17743232135313436
SO268-1_063-1_OFOS-04_20190317_111611.JPG	14.1235057	-125.883033	-1.783397596841641	0.39445184260029026	dive_063	859.175331141887	21.479383278547175	Cluster 3	Seafloor D	0.972942054271698	Belgian	trial	2019-03-17 11:16:11	0.7562669457792057	0.4462403255152139	0.7296652485324694	1.2929580051289453	0.565075389447076	0.48041990593202155
SO268-2_177-1_OFOS-13_20190510_083613.JPG	11.8453235	-117.0514453	2.5301979125491716	0.10213681775967677	dive_177	875.017322740363	21.875433068509075	Cluster 1	Seafloor B	0.88484263420105	German	reference	2019-05-10 08:36:13	-0.6278563033035981	-0.5006857551865886	-1.371359998300325	-1.061611537630913	-0.6322325240960969	-1.7725148728684252
SO268-2_153-1_OFOS-10_20190423_074536.JPG	14.0069777	-125.895509	0.14167350277476282	1.490546220515818	dive_153	824.075328852247	20.601883221306174	Cluster 4	Seafloor D	0.983723282814026	Belgian	reference	2019-04-23 07:45:36	0.40281547933575795	1.3074282313541847	-0.24526771222269994	-0.060501486513176314	-1.003810842092254	0.006904005495170836
SO268-1_030-1_OFOS-03_20190307_100650.JPG	11.9311082	-117.0391014	-0.44710569887300594	-0.05783305873477582	dive_030	707.199458461097	17.679986461527427	Cluster 2	Seafloor B	0.59935712814331	German	trial	2019-03-07 10:06:50	0.21707079719638797	0.08214452239637333	-0.1415492928354022	0.13142991536165036	0.06963763211886649	0.8797725547086108
SO268-2_160-1_OFOS-11_20190427_222051.JPG	11.8629819	-117.0111944	-1.8521521642390364	0.14594001776954843	dive_160	973.867729554382	24.34669323885955	Cluster 3	Seafloor A	0.394981235265732	German	dredge after	2019-04-27 22:20:51	0.23362456419713085	0.5935944066362401	1.5066697331854668	1.0019947066667625	0.5237889096697251	0.26275244810702225
SO268-2_126-1_OFOS-07_20190413_194700.JPG	11.8635561	-117.011752	3.5836578546733873	-1.114974024344526	dive_126	837.469407975791	20.936735199394775	Cluster 1	Seafloor A	0.851195752620697	German	dredge after	2019-04-13 19:47:00	-1.1863461527355577	-1.9047193603720833	-1.8151941073364923	-2.19748145328312	-1.540535079197814	-0.2697089452842318
SO268-1_063-1_OFOS-04_20190317_111601.JPG	14.1234869	-125.8830357	-2.2740113355342277	0.4501534108325783	dive_063	854.307302365875	21.357682559146873	Cluster 3	Seafloor D	0.995611250400543	Belgian	trial	2019-03-17 11:16:01	1.004002631238599	0.4780645824021271	0.9717709960807062	1.6008419515413546	0.7302213085564792	0.6460287467791038
SO268-2_177-1_OFOS-13_20190510_083603.JPG	11.8453367	-117.051425	2.0320442668876684	-0.12020422340839468	dive_177	827.91816619792	20.697954154948	Cluster 1	Seafloor A	0.444156795740128	German	reference	2019-05-10 08:36:03	-0.5738567737080714	-0.5403116379790913	-1.2720353765821386	-0.7489529249296462	-0.26065420609993983	-1.4521767835476673
SO268-2_153-1_OFOS-10_20190423_074526.JPG	14.006977	-125.8955045	0.312870245699105	1.754183851041395	dive_153	885.244833857402	22.13112084643505	Cluster 4	Seafloor D	0.99810141324997	Belgian	reference	2019-04-23 07:45:26	1.0298036749776878	0.9869039609111329	-0.48904275691686316	-0.013476115036633058	-0.8799514027602016	-0.4284941427090715
SO268-1_030-1_OFOS-03_20190307_100641.JPG	11.9311089	-117.0391175	0.6519178004928305	-0.29031063764651927	dive_030	727.711173099096	18.1927793274774	Cluster 2	Seafloor B	0.795723974704742	German	trial	2019-03-07 10:06:41	-0.10578474127327296	-0.4294847095654614	-0.6216754786817763	-0.501032337911587	-0.3432271656546414	0.5197378710412889
SO268-2_160-1_OFOS-11_20190427_222041.JPG	11.8629754	-117.0112032	-2.4831794510803915	0.6985800137339186	dive_160	944.237932708412	23.6059483177103	Cluster 4	Seafloor B	0.540948510169983	German	dredge after	2019-04-27 22:20:41	0.453732583351836	1.1722399040399587	1.6522013071627024	1.5796444698063126	0.2347835512282696	0.6517464666153647
SO268-2_126-1_OFOS-07_20190413_194650.JPG	11.8635431	-117.0117378	3.5050052761288426	-0.7038467959769127	dive_126	911.735021408608	22.793375535215198	Cluster 1	Seafloor A	0.83894819021225	German	dredge after	2019-04-13 19:46:50	-1.0017431096996872	-1.4650882750178986	-2.260772473321368	-1.979838134011517	-1.5818215589751647	-0.10576141626985858
SO268-1_063-1_OFOS-04_20190317_111551.JPG	14.1234674	-125.8830383	-1.935763398286184	0.6133354863255829	dive_063	896.863111708222	22.421577792705552	Cluster 4	Seafloor D	0.908591449260712	Belgian	trial	2019-03-17 11:15:51	0.9144981255242375	0.5525437058303284	0.9053104817314138	1.4425708155655386	0.5237889096697251	0.3116683129655279
SO268-2_177-1_OFOS-13_20190510_083553.JPG	11.8453526	-117.051405	2.4484155186986287	0.6359507598183052	dive_177	971.736074804074	24.29340187010185	Cluster 1	Seafloor A	0.921285152435303	German	reference	2019-05-10 08:35:53	-0.6721519005193791	0.18587725202995242	-1.213584028850158	-1.1682806374054586	-1.1689567612016571	-1.5096472767158768
SO268-2_153-1_OFOS-10_20190423_074516.JPG	14.0069761	-125.8954997	-1.2967331423989124	3.1406304170100645	dive_153	887.94214681099	22.19855367027475	Cluster 4	Seafloor D	0.998877465724945	Belgian	reference	2019-04-23 07:45:16	3.3729037710000784	1.107983600763909	0.3210997266919798	0.8906273126352309	-0.8799514027602016	-0.09852899365679053
SO268-1_030-1_OFOS-03_20190307_100632.JPG	11.9311074	-117.039135	-0.37563922670607863	-0.40561711435578796	dive_030	723.313026532804	18.0828256633201	Cluster 2	Seafloor D	0.790420353412628	German	trial	2019-03-07 10:06:32	-0.1739405957521936	-0.13744683562825966	-0.003623255768324742	0.19724563527239092	0.11092411189621726	0.7344073186003451
SO268-2_160-1_OFOS-11_20190427_222032.JPG	11.8629704	-117.0112105	-3.0611742269122866	0.6600724003402145	dive_160	933.276673940814	23.33191684852035	Cluster 3	Seafloor B	0.58433473110199	German	dredge after	2019-04-27 22:20:32	0.8211120468579778	1.0407082775014056	2.0222778533584305	1.908021578104288	0.6063618692244268	0.6751636269265937
SO268-2_126-1_OFOS-07_20190413_194640.JPG	11.8635299	-117.0117235	3.045571095126156	-0.7149528452625524	dive_126	864.931825473399	21.623295636834975	Cluster 1	Seafloor A	0.54227203130722	German	dredge after	2019-04-13 19:46:40	-1.0203518270867291	-1.1656074706190425	-2.07262913454788	-1.7254740103784834	-1.1689567612016571	-0.11511971017111454
SO268-1_063-1_OFOS-04_20190317_111541.JPG	14.1234494	-125.8830409	-3.1832123492149185	0.9741181832022128	dive_063	855.098989764129	21.377474744103225	Cluster 4	Seafloor D	0.902682363986969	Belgian	trial	2019-03-17 11:15:41	1.6526819698470196	0.6557882111096623	1.6206259317873173	2.2025687048769034	0.4412159501150235	1.028524082152315
SO268-2_177-1_OFOS-13_20190510_083543.JPG	11.84537	-117.051385	1.561402140955317	0.5144757505136345	dive_177	898.744903980749	22.468622599518724	Cluster 2	Seafloor D	0.554328143596649	German	reference	2019-05-10 08:35:43	-0.3837738629754032	0.2845583541614451	-1.0484648817994595	-0.5701405409741096	-0.46708660498669374	-1.2211677673518695
SO268-2_153-1_OFOS-10_20190423_074506.JPG	14.006975	-125.8954949	-0.13478639092635497	2.9745587220234984	dive_153	856.808961244289	21.420224031107225	Cluster 4	Seafloor D	0.963303983211517	Belgian	reference	2019-04-23 07:45:06	2.4488610806275766	1.3790377912309046	-0.4086714330180655	0.2131593038394206	-1.1276702814243063	-0.5082212784940108
SO268-1_030-1_OFOS-03_20190307_100623.JPG	11.9311039	-117.0391546	-0.6746128335341973	0.1297992848568865	dive_030	763.797212516336	19.0949303129084	Cluster 2	Seafloor D	0.788605511188507	German	trial	2019-03-07 10:06:23	0.1719760526081574	0.2696924207627993	0.1535443860517915	0.4437943543105416	0.02835115234151569	0.5802424042826476
SO268-2_160-1_OFOS-11_20190427_222021.JPG	11.8629664	-117.0112171	-2.116422360475076	0.02297523697690347	dive_160	1012.87145317436	25.321786329359	Cluster 3	Seafloor A	0.439638793468475	German	dredge after	2019-04-27 22:20:21	0.6850286657208363	0.02558024364026632	1.5997698082057288	1.295896914059127	0.6063618692244268	0.40085602704899403
SO268-2_126-1_OFOS-07_20190413_194630.JPG	11.8635164	-117.0117089	3.2532276324384553	-0.5020103092349744	dive_126	712.442668265914	17.81106670664785	Cluster 1	Seafloor A	0.696817815303803	German	dredge after	2019-04-13 19:46:30	-0.8312963915472105	-1.1761192398788087	-2.197166197615397	-1.885255615429115	-1.4166756398657618	-0.1119643742369203
SO268-1_063-1_OFOS-04_20190317_111531.JPG	14.1234322	-125.8830436	-3.038959231580154	1.7070074291741204	dive_063	880.762471918568	22.019061797964202	Cluster 4	Seafloor D	0.999661803245544	Belgian	trial	2019-03-17 11:15:31	1.9431149577772946	1.31455232142123	1.4484029018910234	2.0791882730913334	0.2760700310056204	0.6784224407823153
SO268-2_177-1_OFOS-13_20190510_083533.JPG	11.8453886	-117.0513658	2.1354810942807556	0.2968337322085641	dive_177	873.076591780008	21.8269147945002	Cluster 1	Seafloor D	0.766719222068787	German	reference	2019-05-10 08:35:33	-0.4061499894039936	-0.315429522156415	-1.270170030721308	-0.6595212756079275	-0.3432271656546414	-1.9778763371326669
SO268-2_153-1_OFOS-10_20190423_074456.JPG	14.0069759	-125.8954859	-0.591835757207669	3.0637996274869472	dive_153	886.163620898506	22.15409052246265	Cluster 4	Seafloor D	0.996873617172241	Belgian	reference	2019-04-23 07:44:56	2.589054362537316	1.496799498227281	-0.11984266379949675	0.49478824285062367	-1.0863838016469556	-0.32751554506583475
SO268-1_030-1_OFOS-03_20190307_100614.JPG	11.931099	-117.0391777	0.7214367413361575	-0.8708629989823966	dive_030	766.164649792129	19.154116244803227	Cluster 2	Seafloor B	0.549707651138306	German	trial	2019-03-07 10:06:14	-0.5786516579427693	-0.7892562398324173	-0.293605252721581	-0.6241836536015195	-0.17808124654523827	0.39850684950986026
SO268-2_160-1_OFOS-11_20190427_222011.JPG	11.8629641	-117.0112217	-2.114790470024085	0.5397616233622016	dive_160	989.408968161325	24.735224204033123	Cluster 3	Seafloor A	0.629177689552307	German	dredge after	2019-04-27 22:20:11	0.5829661298679804	0.7759113297786122	1.570434577704951	1.3188254951832554	0.48250242989237435	0.13663090623870514
SO268-2_126-1_OFOS-07_20190413_194620.JPG	11.863504	-117.0116953	3.4473793633055885	-0.7315509643094197	dive_126	689.201692608931	17.230042315223276	Cluster 1	Seafloor A	0.72459876537323	German	dredge after	2019-04-13 19:46:20	-1.0171552375969304	-1.4853844588872291	-2.1365583140195614	-2.065923556899743	-1.7882539578619188	0.20318352316807187
SO268-1_063-1_OFOS-04_20190317_111521.JPG	14.1234178	-125.883047	-2.809907114575598	0.3412925316336967	dive_063	917.165397724152	22.929134943103797	Cluster 3	Seafloor C	0.890063285827637	Belgian	trial	2019-03-17 11:15:21	1.0818624180972654	0.5413145456826922	1.253184510965315	1.8901844657715967	1.0605131467752853	0.8174220511757919
SO268-2_177-1_OFOS-13_20190510_083523.JPG	11.8454083	-117.0513464	2.5391384557837426	1.1313879632523551	dive_177	723.51360686562	18.0878401716405	Cluster 1	Seafloor D	0.505434274673462	German	reference	2019-05-10 08:35:23	0.472455464649228	-0.38436879372828475	-1.2445020644167997	-1.1926178582285591	-1.3753891600884112	-1.7568243075269165
SO268-2_153-1_OFOS-10_20190423_074446.JPG	14.0069777	-125.895475	-0.7086236127529684	2.4007491076972998	dive_153	833.980561933156	20.8495140483289	Cluster 4	Seafloor D	0.996805191040039	Belgian	reference	2019-04-23 07:44:46	1.647202102150222	1.6634035681728268	-0.11927469914016817	0.5790944802556305	-0.7973784432054999	-0.009349386350818629
SO268-1_030-1_OFOS-03_20190307_100605.JPG	11.9310933	-117.0392027	0.9055023726475718	-0.013324682026147578	dive_030	784.072248808344	19.6018062202086	Cluster 2	Seafloor B	0.834360897541046	German	trial	2019-03-07 10:06:05	-0.3782939952786056	-0.025653422268471088	-0.4451220786417846	-0.687900556932672	-0.5909460443187461	0.059606000820249035
SO268-2_160-1_OFOS-11_20190427_222001.JPG	11.8629636	-117.0112249	-2.7477656793165766	0.18318793916966894	dive_160	930.341700601975	23.258542515049378	Cluster 3	Seafloor D	0.807619988918304	German	dredge after	2019-04-27 22:20:01	0.5320490258519023	0.5936940442595554	2.3383516278086884	1.4101749310830793	0.5237889096697251	0.6609775074131791
SO268-2_126-1_OFOS-07_20190413_194610.JPG	11.8634931	-117.0116824	2.7949846494207278	-0.9083735991129731	dive_126	619.613409563784	15.4903352390946	Cluster 1	Seafloor A	0.728572726249695	German	dredge after	2019-04-13 19:46:10	-0.8404295043752066	-1.4667422595649329	-1.642913416053468	-1.9787943829092578	-1.4992485994204634	0.6702655192360575
SO268-1_063-1_OFOS-04_20190317_111511.JPG	14.1234044	-125.8830511	-2.0193827996187825	0.936863901305762	dive_063	872.754684145853	21.818867103646326	Cluster 4	Seafloor D	0.948293805122376	Belgian	trial	2019-03-17 11:15:11	1.2588164791396892	0.7884855978410052	0.7671509160480636	1.3694488379390903	0.4412159501150235	0.551582174859621
SO268-2_177-1_OFOS-13_20190510_083513.JPG	11.8454271	-117.0513294	2.831750322532545	0.001133760385140634	dive_177	759.530455122915	18.988261378072874	Cluster 1	Seafloor B	0.556104183197022	German	reference	2019-05-10 08:35:13	-0.7461301144261472	-0.6368306036846415	-1.4831308303449873	-1.2718128266857127	-0.7148054836507984	-1.8623683439939227
SO268-2_153-1_OFOS-10_20190423_074437.JPG	14.0069793	-125.8954651	-1.1223497620264542	2.4792682466786453	dive_153	765.184686719722	19.12961716799305	Cluster 4	Seafloor D	0.999130427837372	Belgian	reference	2019-04-23 07:44:37	1.9565862991985887	1.630692536438407	0.12570546853675063	0.8150359726449252	-0.6735190038734477	0.10351634484578666
SO268-1_030-1_OFOS-03_20190307_100556.JPG	11.9310888	-117.0392293	-0.03518895641267875	-0.5046576590454769	dive_030	764.025177279205	19.100629431980124	Cluster 2	Seafloor D	0.478407859802246	German	trial	2019-03-07 10:05:56	-0.46734184535156725	-0.08986987049519456	-0.2154048800332935	0.06795061390741648	0.2347835512282696	0.3652456384494399
SO268-2_160-1_OFOS-11_20190427_221952.JPG	11.8629644	-117.0112271	-1.8044208308839247	-0.23852279193509246	dive_160	932.312202656614	23.307805066415348	Cluster 3	Seafloor D	0.626448690891266	German	dredge after	2019-04-27 22:19:52	0.02858618120861916	0.1402830756008623	1.393840814694239	1.2591195378222613	0.6063618692244268	0.24122487664725176
SO268-2_126-1_OFOS-07_20190413_194600.JPG	11.8634841	-117.0116695	3.193836881267646	-0.39220448289966986	dive_126	873.814222578187	21.845355564454675	Cluster 1	Seafloor B	0.435537189245224	German	dredge after	2019-04-13 19:46:00	-0.7073143849071639	-1.245556699567255	-2.0021438554045923	-1.8896767074963514	-1.7056809983072172	0.026441275832021244
SO268-1_063-1_OFOS-04_20190317_111501.JPG	14.1233925	-125.8830556	-1.8346683019686134	1.138612082849704	dive_063	952.197456098562	23.80493640246405	Cluster 4	Seafloor D	0.66581255197525	Belgian	trial	2019-03-17 11:15:01	1.609984667376138	0.5099785131500238	0.70863325772136	1.3772218136273542	0.2347835512282696	0.3256301841022098
SO268-2_177-1_OFOS-13_20190510_083503.JPG	11.8454436	-117.0513162	2.566380230319909	-0.14984823855665344	dive_177	859.896717039934	21.49741792599835	Cluster 1	Seafloor A	0.441988199949264	German	reference	2019-05-10 08:35:03	-0.45113057008187424	-1.0228466839328527	-1.4335103239912594	-1.0212192185521303	-0.5496595645413953	-1.7033206373908043
SO268-2_153-1_OFOS-10_20190423_074436.JPG	14.0069795	-125.895464	-0.6839093067225233	1.7444207446625182	dive_153	774.211111379961	19.355277784499027	Cluster 4	Seafloor D	0.9810591340065	Belgian	reference	2019-04-23 07:44:36	1.6892144211590039	0.7185798413229771	-0.0389264397960407	0.6183299044812404	-0.6322325240960969	0.14561998102427873
SO268-1_030-1_OFOS-03_20190307_100547.JPG	11.9310867	-117.0392528	-0.6002740468858504	-0.0033782791518621965	dive_030	741.912359256422	18.547808981410547	Cluster 2	Seafloor D	0.917319595813751	German	trial	2019-03-07 10:05:47	0.005753399138628996	0.26173137465990515	0.12505389486664692	0.36269008505658507	0.06963763211886649	0.6015275061316968
SO268-2_160-1_OFOS-11_20190427_221941.JPG	11.8629671	-117.0112303	-2.390040438211341	0.0619740831324309	dive_160	948.915643780244	23.7228910945061	Cluster 3	Seafloor D	0.804574906826019	German	dredge after	2019-04-27 22:19:41	0.0014151705453308643	0.7753533590880458	1.703525707494395	1.6529757633719833	0.7715077883338298	0.23227842690146758
SO268-2_126-1_OFOS-07_20190413_194550.JPG	11.8634764	-117.0116565	3.0355225244837194	-0.28551524946745693	dive_126	812.542215836836	20.3135553959209	Cluster 1	Seafloor A	0.734054088592529	German	dredge after	2019-04-13 19:45:50	-0.8548141570793004	-0.7927535204107853	-2.0175596271478495	-1.830938129205723	-1.4992485994204634	-0.018964675996481994
SO268-1_063-1_OFOS-04_20190317_111451.JPG	14.1233792	-125.8830603	-1.4549697982246865	0.4879294972538241	dive_063	904.906016805696	22.6226504201424	Cluster 4	Seafloor D	0.973053336143494	Belgian	trial	2019-03-17 11:14:51	0.7907444467048909	0.3783372852258236	0.42596272460594986	1.120747559039662	0.2760700310056204	0.5938209081625017
SO268-2_177-1_OFOS-13_20190510_083453.JPG	11.8454595	-117.0513044	1.8557220369426326	-0.15104361724748736	dive_177	880.561463934807	22.014036598370176	Cluster 1	Seafloor A	0.497775435447693	German	reference	2019-05-10 08:34:53	-0.5647236608800753	-0.6045081586811517	-0.9577318067046126	-0.6502717739701223	-0.26065420609993983	-1.5322748413696061
SO268-2_153-1_OFOS-10_20190423_074426.JPG	14.0069813	-125.8954531	-0.8216720467246869	2.877045124312209	dive_153	789.503035654191	19.737575891354773	Cluster 4	Seafloor D	0.994998693466186	Belgian	reference	2019-04-23 07:44:26	2.1052277104742245	1.8858345984619462	-0.06739386642649282	0.5586776904019355	-1.003810842092254	0.04273561400748272
SO268-1_030-1_OFOS-03_20190307_100538.JPG	11.9310869	-117.0392728	0.20334969199397812	-0.3300327563698026	dive_030	716.038665505833	17.900966637645826	Cluster 2	Seafloor B	0.378511399030685	German	trial	2019-03-07 10:05:38	-0.3651651455883612	-0.02270414861833777	-0.29544176788903587	-0.30684937539342794	-0.17808124654523827	0.6829647866956029
SO268-2_160-1_OFOS-11_20190427_221931.JPG	11.8629701	-117.0112338	-2.9141727316823234	0.26086739955451643	dive_160	928.247214172181	23.206180354304525	Cluster 3	Seafloor D	0.623294591903687	German	dredge after	2019-04-27 22:19:31	0.8044441159468849	0.5198426378582405	1.7181803489327725	2.1030700903169905	1.1017996265526362	0.2976443967512506
SO268-2_126-1_OFOS-07_20190413_194540.JPG	11.8634701	-117.0116432	2.64790201372517	0.7120197486288853	dive_126	831.195798509163	20.779894962729074	Cluster 1	Seafloor D	0.641973376274109	German	dredge after	2019-04-13 19:45:40	-0.2368449103550165	0.02982480639349879	-1.8751158204301863	-1.7090342233696727	-1.9121133971939712	0.15229896816022923
SO268-1_063-1_OFOS-04_20190317_111441.JPG	14.1233642	-125.8830649	-1.804527000208801	0.4576610901096061	dive_063	915.654480200579	22.891362005014475	Cluster 4	Seafloor D	0.522067666053772	Belgian	trial	2019-03-17 11:14:41	0.9743200145476117	0.31331377225024615	0.6895213910884583	1.3311666498149652	0.5237889096697251	0.5306816522738305
SO268-2_177-1_OFOS-13_20190510_083443.JPG	11.8454739	-117.0512943	2.5134668088205423	0.1810129973478082	dive_177	868.633255022737	21.715831375568424	Cluster 1	Seafloor A	0.758991062641144	German	reference	2019-05-10 08:34:43	-0.681399177257725	-0.33199925891375254	-1.3599113299643335	-1.1195581096651028	-0.7560919634281491	-1.6212258332745393
SO268-2_153-1_OFOS-10_20190423_074416.JPG	14.0069831	-125.8954422	-0.6519323913502802	2.1173850390080893	dive_153	787.725493147557	19.693137328688927	Cluster 4	Seafloor D	0.991436660289764	Belgian	reference	2019-04-23 07:44:16	1.5994815876239425	1.3352968745954792	-0.12380976720676246	0.45637593941293747	-0.8799514027602016	0.31867465419928653
SO268-1_030-1_OFOS-03_20190307_100529.JPG	11.9310885	-117.0392894	0.3501292828512627	-0.4845869720360051	dive_030	685.682337223132	17.1420584305783	Cluster 2	Seafloor B	0.748187482357025	German	trial	2019-03-07 10:05:29	-0.4481623084127755	-0.2679721221713283	-0.5121073116103532	-0.22126461360303207	-0.21936772632258902	0.7151725997188212
SO268-2_160-1_OFOS-11_20190427_221922.JPG	11.8629726	-117.0112394	-3.03720393229134	-0.07953522897390947	dive_160	938.394621786008	23.4598655446502	Cluster 3	Seafloor D	0.737887680530548	German	dredge after	2019-04-27 22:19:22	0.13201868398567462	0.7273878072240516	2.045893074295241	2.0898718717720612	1.1017996265526362	0.43296390052570594
SO268-2_126-1_OFOS-07_20190413_194530.JPG	11.8634647	-117.0116298	2.68983323929701	-0.4993239072108407	dive_126	736.150290409953	18.403757260248824	Cluster 1	Seafloor A	0.41343280673027	German	dredge after	2019-04-13 19:45:30	-0.8194233448708156	-0.9242851469493385	-1.8274413858787333	-1.680159938134633	-1.3341026803110603	0.28259721826900897
SO268-1_063-1_OFOS-04_20190317_111431.JPG	14.1233453	-125.8830677	-2.7419043644493515	0.9689372606531516	dive_063	844.392565201869	21.109814130046725	Cluster 4	Seafloor D	0.978808045387268	Belgian	trial	2019-03-17 11:14:31	1.203332818709613	0.957670282230418	1.3401177006744243	1.9894567928296822	0.5237889096697251	0.5898645943016274
SO268-2_177-1_OFOS-13_20190510_083433.JPG	11.8454883	-117.0512842	1.174104516452098	1.0259188681784268	dive_177	859.071592855983	21.476789821399574	Cluster 4	Seafloor D	0.932908833026886	German	reference	2019-05-10 08:34:33	0.8431456815555183	-0.18375840294522014	-0.8334225061147067	-0.321128116759658	-0.6735190038734477	-1.0890643570319638
SO268-2_153-1_OFOS-10_20190423_074406.JPG	14.0069849	-125.8954313	-0.2774437977759431	3.0641886928712565	dive_153	864.245292309253	21.606132307731325	Cluster 4	Seafloor D	0.99851006269455	Belgian	reference	2019-04-23 07:44:06	2.689861095376323	1.1930940585998555	-0.2689232961302105	0.42990030169743937	-1.1689567612016571	-0.6198028756726791
SO268-1_030-1_OFOS-03_20190307_100520.JPG	11.9310912	-117.0393026	-0.5333913811628275	-0.5849561544883255	dive_030	713.765817372514	17.84414543431285	Cluster 2	Seafloor D	0.596793115139008	German	trial	2019-03-07 10:05:20	-0.13158578501236184	-0.37090775081838484	0.13015404452326074	0.2864085681856633	0.15221059167356804	0.9011446229408984
SO268-2_160-1_OFOS-11_20190427_221911.JPG	11.8629736	-117.0112493	-2.4145447176387536	0.45346393882588343	dive_160	1079.67723490045	26.99193087251125	Cluster 4	Seafloor B	0.567180156707764	German	dredge after	2019-04-27 22:19:11	0.5052205069196638	0.7654095242811774	2.062998324669786	1.4242302135412495	0.48250242989237435	0.13366212580612807
SO268-2_126-1_OFOS-07_20190413_194520.JPG	11.8634592	-117.0116162	2.576339787886066	0.027465669158790344	dive_126	772.433730713937	19.310843267848426	Cluster 1	Seafloor D	0.76228654384613	German	dredge after	2019-04-13 19:45:20	-0.500449379353053	-0.5543406153418883	-1.706326526113888	-1.6271945197347562	-1.4992485994204634	0.0955240854369616
SO268-1_063-1_OFOS-04_20190317_111421.JPG	14.1233249	-125.88307	-2.622913574321998	0.41944588158476	dive_063	877.403556573371	21.935088914334276	Cluster 4	Seafloor D	0.99400383234024	Belgian	trial	2019-03-17 11:14:21	0.8390357807829201	0.6508362212308912	1.1852219174916236	1.887197470747282	0.7302213085564792	0.8244855248178552
SO268-2_177-1_OFOS-13_20190510_083423.JPG	11.8455013	-117.0512707	2.406184932904519	0.4139697251140348	dive_177	910.030323554561	22.750758088864025	Cluster 1	Seafloor A	0.575251221656799	German	reference	2019-05-10 08:34:23	0.011461594656126537	-0.7148468627405368	-1.4186423354219704	-0.8929566339143233	-0.7148054836507984	-1.7801734007968628
SO268-2_153-1_OFOS-10_20190423_074356.JPG	14.0069867	-125.8954204	-0.7649833387591898	1.5454361319320333	dive_153	871.545008611195	21.788625215279875	Cluster 4	Seafloor D	0.995561480522156	Belgian	reference	2019-04-23 07:43:56	1.2243389782140042	1.0269981405332178	-0.008778183742315728	0.6187626793285228	-0.42580012520934296	0.18607588616098847
SO268-1_030-1_OFOS-03_20190307_100511.JPG	11.9310937	-117.039313	-0.11825477600404917	0.8830850990598816	dive_030	735.010648866918	18.375266221672952	Cluster 4	Seafloor D	0.771987676620483	German	trial	2019-03-07 10:05:11	0.8882404261437489	0.3070764570307073	-0.2337296687372711	0.042558327606986746	-0.5496595645413953	0.3904690872659632
SO268-2_160-1_OFOS-11_20190427_221901.JPG	11.8629722	-117.0112621	-2.8304797295912074	0.33883040550516375	dive_160	1028.72432832353	25.71810820808825	Cluster 3	Seafloor A	0.43759885430336	German	dredge after	2019-04-27 22:19:01	0.14731664797256802	1.1510469815607907	2.2200996558951784	1.7112193377523373	0.6889348287791284	0.3393255232188626
SO268-2_126-1_OFOS-07_20190413_194510.JPG	11.8634532	-117.011603	2.2909802532856416	-1.0292837103562724	dive_126	680.185118330577	17.004627958264425	Cluster 2	Seafloor B	0.520475804805756	German	dredge after	2019-04-13 19:45:10	-1.0395313640255208	-1.090221644818672	-1.6440378130947797	-1.5981561760608807	-1.003810842092254	0.8235226641260719
SO268-1_063-1_OFOS-04_20190317_111411.JPG	14.1233024	-125.8830715	-2.0568601114731875	0.04481860410538814	dive_063	866.622687717271	21.665567192931775	Cluster 3	Seafloor D	0.942299365997314	Belgian	trial	2019-03-17 11:14:11	0.2548590515222217	0.5679676099195402	0.8842323618108985	1.4888324667233606	0.6889348287791284	0.7710532296579133
SO268-2_177-1_OFOS-13_20190510_083413.JPG	11.8455127	-117.0512547	2.253722266102453	0.017254637772003683	dive_177	638.65556964864	15.966389241216001	Cluster 1	Seafloor D	0.763201117515564	German	reference	2019-05-10 08:34:13	-0.5690618894733734	-0.5497871759563785	-1.3589253202511955	-0.8996802013128143	-0.6735190038734477	-1.2922837964127973
SO268-1_030-1_OFOS-03_20190307_071026.JPG	11.9195459	-117.0268757	0.8207902316599262	-2.003891235512755	dive_030	831.109933084862	20.77774832712155	Cluster 2	Seafloor B	0.997415661811829	German	trial	2019-03-07 07:10:26	-1.1024356786283438	-1.3252767619818422	-0.4444820372490491	-1.0110419381567894	0.7302213085564792	0.6326004317414633
SO268-1_063-1_OFOS-04_20190317_074501.JPG	14.1044113	-125.8629977	-1.582635688977601	0.38603102755645413	dive_063	701.541188098848	17.5385297024712	Cluster 3	Seafloor D	0.998938858509064	Belgian	trial	2019-03-17 07:45:01	0.45841330367618405	0.7024485101082268	0.46932985356837653	1.0766893824310397	0.3173565107829712	0.8652017927568337
SO268-2_117-1_OFOS-06_20190410_131327.JPG	11.8727291	-116.9876993	0.1552636502493786	-1.2736035915166486	dive_117	842.559786031071	21.063994650776774	Cluster 2	Seafloor B	0.932109475135803	German	dredge before	2019-04-10 13:13:27	-0.5641528413283255	-0.7664591516178723	-0.4549792927039195	-0.25277231964074387	0.7302213085564792	0.6348195193961856
SO268-2_147-1_OFOS-09_20190421_133837.JPG	14.0419075	-125.9070131	0.631309166527659	5.366119734759586	dive_147	783.703437828187	19.592585945704677	Cluster 4	Seafloor D	0.865742027759552	Belgian	reference	2019-04-21 13:38:37	2.674905623120479	3.868543592338154	-0.839318382908238	-0.17570445370091783	-1.8708269174166203	-2.1875873492212095
SO268-1_030-1_OFOS-03_20190307_071016.JPG	11.9195352	-117.0268594	0.3553320502218053	-1.6681908785386614	dive_030	893.938502634215	22.348462565855375	Cluster 2	Seafloor B	0.98153817653656	German	trial	2019-03-07 07:10:16	-1.0258316947835266	-1.0721075248999465	0.21094917961455087	-0.6943214647974423	0.358642990560322	0.643867078498271
SO268-1_063-1_OFOS-04_20190317_074451.JPG	14.1044013	-125.8629806	-2.799064334661875	1.0368201666720616	dive_063	664.04249841025	16.60106246025625	Cluster 4	Seafloor D	0.998813152313232	Belgian	trial	2019-03-17 07:44:51	1.6510836751021203	0.9228568966440451	0.9857221686009336	1.7172414138950993	0.4412159501150235	1.4226189545042178
SO268-2_117-1_OFOS-06_20190410_131317.JPG	11.8727177	-116.9877319	-0.4339457826511934	-1.425532066406279	dive_117	852.61681583057	21.31542039576425	Cluster 2	Seafloor B	0.936065196990967	German	dredge before	2019-04-10 13:13:17	-0.7367686737774513	-0.5578777509695821	-0.07698872117897876	0.10756506969864083	1.0192266669979346	0.8035936188695373
SO268-2_147-1_OFOS-09_20190421_133827.JPG	14.0418843	-125.9070355	-0.03851124901461772	3.3243271152385585	dive_147	868.232861750481	21.705821543762024	Cluster 4	Seafloor D	0.995407521724701	Belgian	reference	2019-04-21 13:38:27	1.3006004703277712	2.575117712794996	-0.13154504223710106	0.5888248428348298	-1.0863838016469556	-1.7362849581494868
SO268-1_030-1_OFOS-03_20190307_071008.JPG	11.919527	-117.0268474	0.7074191234627369	-1.2716529080917847	dive_030	970.593225898259	24.264830647456474	Cluster 2	Seafloor B	0.9849613904953	German	trial	2019-03-07 07:10:08	-1.015899434583081	-0.9026936739769087	0.10562200753738778	-0.734512953718348	-0.012935327435835094	0.20927985740460145
SO268-1_063-1_OFOS-04_20190317_074441.JPG	14.1043926	-125.8629631	-2.0403630192354267	0.896363224341003	dive_063	663.610191543165	16.590254788579124	Cluster 4	Seafloor D	0.89424604177475	Belgian	trial	2019-03-17 07:44:41	1.363733112751294	0.7440970366540304	0.5720593801731834	1.2642477783327408	0.3173565107829712	1.0877403343560519
SO268-2_117-1_OFOS-06_20190410_131307.JPG	11.8727068	-116.9877646	-0.2797124745006813	-1.314323591368851	dive_117	799.885712425727	19.997142810643176	Cluster 2	Seafloor D	0.632189333438873	German	dredge before	2019-04-10 13:13:07	-0.6629046237810331	-0.7453160479503614	-0.014426116572897043	0.11067935144272796	0.6476483490017776	0.751322864038353
SO268-2_147-1_OFOS-09_20190421_133817.JPG	14.0418611	-125.907058	-0.14013519020252474	4.018645869986344	dive_147	906.993401397195	22.674835034929878	Cluster 4	Seafloor D	0.997803628444672	Belgian	reference	2019-04-21 13:38:17	1.9609245277918868	3.017229774969732	-0.28543463422140336	0.47998621163637994	-1.2515297207563587	-1.5977555279143736
SO268-1_030-1_OFOS-03_20190307_070959.JPG	11.919518	-117.0268338	0.5727066728493384	-1.3485828297275468	dive_030	1041.52774311206	26.0381935778015	Cluster 2	Seafloor B	0.635573267936706	German	trial	2019-03-07 07:09:59	-0.8873508715290364	-0.9260586966443511	0.1490496809558977	-0.7856058430404853	0.2347835512282696	0.2679039121296498
SO268-1_063-1_OFOS-04_20190317_074431.JPG	14.1043842	-125.8629445	-1.6618537046432478	0.36090804339698923	dive_063	660.413244144933	16.510331103623322	Cluster 3	Seafloor D	0.999771535396576	Belgian	trial	2019-03-17 07:44:31	0.6341115617047584	0.506232138513368	0.4252361911330862	1.1760409101147435	0.2760700310056204	1.0405320385563126
SO268-2_117-1_OFOS-06_20190410_131257.JPG	11.872701	-116.9877967	1.1508816659575878	-0.8571016234542143	dive_117	882.323001797699	22.058075044942477	Cluster 2	Seafloor B	0.986644923686981	German	dredge before	2019-04-10 13:12:57	-0.4181371999907384	-0.9903249636827323	-0.7394776917787904	-0.8814838575709456	-0.17808124654523827	0.30595200571230585
SO268-2_147-1_OFOS-09_20190421_133807.JPG	14.0418379	-125.9070805	0.0667842246234744	3.610472597159317	dive_147	886.805323333808	22.1701330833452	Cluster 4	Seafloor D	0.985798060894012	Belgian	reference	2019-04-21 13:38:07	2.0845640427008836	2.1965445630084393	-0.23647146767646288	0.45059712233465066	-1.1689567612016571	-1.7977018000070617
SO268-1_030-1_OFOS-03_20190307_070951.JPG	11.9195101	-117.0268215	0.680641081263376	-1.7238738477601767	dive_030	954.133912522317	23.853347813057926	Cluster 2	Seafloor B	0.981618940830231	German	trial	2019-03-07 07:09:51	-1.1071163989526918	-1.1974915100799448	-0.15952811321897742	-0.853551494062321	0.11092411189621726	0.8930851126784598
SO268-1_063-1_OFOS-04_20190317_074421.JPG	14.1043766	-125.8629264	-2.5203985015104102	-0.1714774419174665	dive_063	718.761850538817	17.969046263470425	Cluster 3	Seafloor C	0.616436123847961	Belgian	trial	2019-03-17 07:44:21	0.23522285894203016	0.6495110408407972	0.9055526595557017	1.6326579743003433	0.8540807478885314	1.5004985844601608
SO268-2_117-1_OFOS-06_20190410_131247.JPG	11.8726996	-116.9878211	-0.6558274085814699	-0.9951753877140764	dive_117	882.811878904332	22.0702969726083	Cluster 2	Seafloor B	0.68961775302887	German	dredge before	2019-04-10 13:12:47	-0.23650241862396665	-0.49527543224056686	0.12668859518055717	0.325949480538783	0.9779401872205838	0.5152889647129166
SO268-2_147-1_OFOS-09_20190421_133757.JPG	14.0418225	-125.9070946	-0.55296461092914	4.661078435789609	dive_147	917.287885421796	22.9321971355449	Cluster 4	Seafloor D	0.997547447681427	Belgian	reference	2019-04-21 13:37:57	4.016788225373801	2.0538634864209016	-0.0915914673693093	0.5869664567259488	-1.3753891600884112	-1.4189942194453964
SO268-1_030-1_OFOS-03_20190307_070950.JPG	11.9195091	-117.0268199	0.6199701150591369	-1.3142079753461307	dive_030	937.71162344472	23.442790586118	Cluster 2	Seafloor B	0.870837450027466	German	trial	2019-03-07 07:09:50	-1.0888501732966995	-0.77698088463997	-0.1640891289096166	-0.6662250428499821	-0.05422180721318588	0.6911300937597435
SO268-1_063-1_OFOS-04_20190317_074411.JPG	14.1043689	-125.8629082	-2.3422130482906556	0.8620915962455957	dive_063	708.331016759238	17.70827541898095	Cluster 4	Seafloor D	0.99914813041687	Belgian	trial	2019-03-17 07:44:11	1.3712679308343907	0.7136876340181951	0.7784496647785576	1.4977397085146147	0.2347835512282696	1.3332462574005706
SO268-2_117-1_OFOS-06_20190410_131237.JPG	11.8727013	-116.9878366	-0.5195844940924212	-0.9378051827729104	dive_117	869.288926922132	21.7322231730533	Cluster 2	Seafloor B	0.420324355363846	German	dredge before	2019-04-10 13:12:37	-0.32144036792433006	-0.49086148552769826	0.08830629310124051	0.3303734011997868	0.8127942681111806	0.42054370379626177
SO268-2_147-1_OFOS-09_20190421_133747.JPG	14.0418136	-125.9071011	1.0595037374202079	2.9022399112086954	dive_147	1129.7455022387	28.243637555967503	Cluster 4	Seafloor D	0.872424840927124	Belgian	reference	2019-04-21 13:37:47	1.3617923262753449	1.6546753123704048	-0.8270163260485986	-0.14748074503368505	-1.2102432409790078	-1.9078015324158313
SO268-1_030-1_OFOS-03_20190307_070946.JPG	11.9195052	-117.0268135	0.3943666423987812	-1.7004997259956836	dive_030	1064.1571352811	26.603928382027497	Cluster 2	Seafloor B	0.96980482339859	German	trial	2019-03-07 07:09:46	-1.0262883504249265	-1.02549704471304	-0.010020786626440471	-0.6191515852793059	0.6889348287791284	0.4009412750564514
SO268-1_063-1_OFOS-04_20190317_074401.JPG	14.1043608	-125.8628904	-1.3521525807949355	-0.06269864227673126	dive_063	700.87358954234	17.5218397385585	Cluster 3	Seafloor C	0.70441460609436	Belgian	trial	2019-03-17 07:44:01	0.4172001320398518	0.21407469942818785	0.21014768633894956	0.8755622222001184	0.5237889096697251	1.027097547731709
SO268-2_117-1_OFOS-06_20190410_131227.JPG	11.8727038	-116.9878489	-0.1483731848375084	-1.4367367007695704	dive_117	887.042319624871	22.176057990621775	Cluster 2	Seafloor B	0.971920311450958	German	dredge before	2019-04-10 13:12:27	-0.6125583393167048	-0.9350659377920562	-0.14486193950325454	0.01819282084614646	0.7715077883338298	0.6930315189613051
SO268-2_147-1_OFOS-09_20190421_133727.JPG	14.0417873	-125.9071198	1.0405784472155781	3.3577731547461487	dive_147	1006.05034045278	25.1512585113195	Cluster 4	Seafloor D	0.997722566127777	Belgian	reference	2019-04-21 13:37:27	1.4836052186187425	2.1668425874981416	-0.9964514278963165	-0.19955798498883548	-1.4992485994204634	-1.663545336442489
SO268-1_030-1_OFOS-03_20190307_070941.JPG	11.9194997	-117.0268045	-1.206213829056468	-2.118153731175043	dive_030	976.084786261219	24.402119656530477	Cluster 2	Seafloor B	0.915091514587402	German	trial	2019-03-07 07:09:41	-1.0229775970247779	-0.8660868111708605	0.9550434277892486	0.3702763735558521	1.6385238636581962	0.7541639529166894
SO268-1_063-1_OFOS-04_20190317_074351.JPG	14.1043515	-125.8628729	-2.846242416599764	-0.3057500475344678	dive_063	771.254655306637	19.281366382665926	Cluster 3	Seafloor D	0.997344195842743	Belgian	trial	2019-03-17 07:43:51	0.4452844539859397	0.394827311884509	1.0928397267361891	1.871128229522741	1.0605131467752853	1.5755190797924727
SO268-2_117-1_OFOS-06_20190410_131217.JPG	11.8727068	-116.9878551	0.2904455516962943	-1.1685893213253866	dive_117	819.895136584738	20.49737841461845	Cluster 2	Seafloor B	0.403062015771866	German	dredge before	2019-04-10 13:12:17	-0.7246672992803564	-0.6636530518811257	-0.2728673349827837	-0.3600127953574358	0.4412159501150235	0.5042820109910259
SO268-2_147-1_OFOS-09_20190421_133717.JPG	14.0417704	-125.9071318	0.20622036015617037	1.5939897077470209	dive_147	887.716710015492	22.192917750387302	Cluster 4	Seafloor D	0.955686926841736	Belgian	reference	2019-04-21 13:37:17	0.2407027266388278	1.2477154037013134	-0.06331432331507697	0.5782374163423891	-0.46708660498669374	-1.640848443029977
SO268-1_030-1_OFOS-03_20190307_070932.JPG	11.919489	-117.0267867	0.9026428831469198	-1.6889921851918823	dive_030	980.320478539753	24.508011963493825	Cluster 2	Seafloor B	0.984263837337494	German	trial	2019-03-07 07:09:32	-0.9710330178155503	-1.452603680816489	-0.10049438548099104	-0.9420581932202721	0.06963763211886649	0.5016514773052511
SO268-1_063-1_OFOS-04_20190317_074341.JPG	14.1043417	-125.8628567	-2.8599012360490272	1.2959159847424861	dive_063	841.9904218372	21.04976054593	Cluster 4	Seafloor D	0.998938024044037	Belgian	trial	2019-03-17 07:43:41	1.8264394413996448	0.9775978068934819	1.0345325324710446	1.8925774561035822	0.2760700310056204	1.2955040699351177
SO268-2_117-1_OFOS-06_20190410_131207.JPG	11.8727072	-116.9878684	-0.07374899616709481	-0.35630339966352875	dive_117	915.083412913369	22.877085322834226	Cluster 2	Seafloor A	0.554490625858307	German	dredge before	2019-04-10 13:12:07	-0.6574247560842355	0.31311449700361554	-0.05453249411553947	-0.07149057332137085	0.06963763211886649	0.4611674493223396
SO268-2_147-1_OFOS-09_20190421_133707.JPG	14.0417527	-125.9071446	1.321983453137968	2.512343301791659	dive_147	866.684498234341	21.667112455858526	Cluster 4	Seafloor D	0.977810859680176	Belgian	reference	2019-04-21 13:37:07	1.5416004850765175	0.8786576469413695	-0.9789684954386413	-0.28652310054048574	-1.1689567612016571	-1.8491949263542522
SO268-1_030-1_OFOS-03_20190307_070926.JPG	11.9194815	-117.0267743	0.8484076796561093	-1.6735721913713575	dive_030	864.945819690006	21.62364549225015	Cluster 2	Seafloor B	0.996044397354126	German	trial	2019-03-07 07:09:26	-1.025375039142127	-1.2064588961783236	-0.2233592683332065	-0.9813303891649452	0.2760700310056204	0.5444555538605348
SO268-1_063-1_OFOS-04_20190317_074331.JPG	14.1043306	-125.8628408	-1.7419860603007258	1.1098588610222306	dive_063	761.010024721482	19.02525061803705	Cluster 4	Seafloor D	0.998426914215088	Belgian	trial	2019-03-17 07:43:31	1.623912664438832	0.5709965936683253	0.39658713113445054	1.0598875354192627	-0.13679476676788746	1.2431270280102549
SO268-2_117-1_OFOS-06_20190410_131157.JPG	11.8726949	-116.9879098	0.23640894990869307	-0.6715095234289196	dive_117	946.510631935135	23.662765798378377	Cluster 2	Seafloor B	0.994778871536255	German	dredge before	2019-04-10 13:11:57	-0.34450147781502016	-0.40686696907288383	-0.3356115729570917	-0.34650626009122926	0.11092411189621726	0.6524984636000951
SO268-2_147-1_OFOS-09_20190421_133657.JPG	14.0417339	-125.9071586	0.7757030217857837	1.7806169351041754	dive_147	942.689777823951	23.567244445598774	Cluster 4	Seafloor D	0.993800580501556	Belgian	reference	2019-04-21 13:36:57	1.2869008010857772	0.32554927239336734	-0.651841033151531	0.14690515189386263	-0.8799514027602016	-1.33001466407475
SO268-1_030-1_OFOS-03_20190307_070923.JPG	11.9194777	-117.0267681	0.10097503630729203	-1.8085469771972702	dive_030	1033.83229543307	25.84580738582675	Cluster 2	Seafloor B	0.977662026882172	German	trial	2019-03-07 07:09:23	-0.8801585451769894	-1.1318701713644752	0.2480802296017282	-0.6034359182763862	0.7715077883338298	0.6704889560459301
SO268-1_063-1_OFOS-04_20190317_074321.JPG	14.1043188	-125.8628257	-2.8878889628912674	1.1660434972334777	dive_063	796.335893321145	19.908397333028624	Cluster 4	Seafloor D	0.997069835662842	Belgian	trial	2019-03-17 07:43:21	1.7029140904009978	0.9297119651281394	1.1241959888419788	1.913707051588076	0.358642990560322	1.2361414806237991
SO268-2_117-1_OFOS-06_20190410_131147.JPG	11.8726826	-116.9879511	-0.44460863890801056	-0.5886066911585239	dive_117	871.415381065261	21.785384526631525	Cluster 2	Seafloor B	0.742734849452972	German	dredge before	2019-04-10 13:11:47	-0.35957111398121366	-0.06098492349608327	0.014122035998977147	0.21313667508923803	0.4412159501150235	0.6085731638785841
SO268-2_147-1_OFOS-09_20190421_133647.JPG	14.0417165	-125.9071716	1.0016108218140465	2.8964683243142133	dive_147	961.175534495027	24.029388362375677	Cluster 4	Seafloor D	0.908040225505829	Belgian	reference	2019-04-21 13:36:47	1.5506194339941635	1.4606210772014885	-0.8431009698779671	-0.09465392772867239	-1.2928162005337094	-1.7283617711579091
SO268-1_030-1_OFOS-03_20190307_070914.JPG	11.9194667	-117.02675	-0.34462154151981156	-1.4312971917830426	dive_030	1084.56548042048	27.114137010512003	Cluster 2	Seafloor B	0.997684597969055	German	trial	2019-03-07 07:09:14	-1.020465990997079	-0.7051421582296244	0.392057829206519	0.15188913412194271	0.48250242989237435	0.6455007974339868
SO268-1_063-1_OFOS-04_20190317_074311.JPG	14.104306	-125.8628121	-1.867331022384028	1.2985552256520778	dive_063	797.651084464263	19.941277111606574	Cluster 4	Seafloor D	0.998002588748932	Belgian	trial	2019-03-17 07:43:11	1.131409555189144	1.320550506344812	0.39690138569214595	1.2108326135229557	-0.13679476676788746	1.1759748145616575
SO268-2_117-1_OFOS-06_20190410_131137.JPG	11.8726703	-116.9879925	1.0069907700302672	-0.689723107374473	dive_117	880.807159438592	22.020178985964797	Cluster 2	Seafloor B	0.946765780448914	German	dredge before	2019-04-10 13:11:37	-0.36493681776766135	-0.8979210318201051	-0.7852175868053158	-0.5668706865725107	-0.26065420609993983	0.28548400501024923
SO268-2_147-1_OFOS-09_20190421_133637.JPG	14.0416994	-125.9071846	-0.7601780450346447	3.37137248793484	dive_147	975.326051330993	24.383151283274824	Cluster 4	Seafloor D	0.997883975505829	Belgian	reference	2019-04-21 13:36:37	2.8025408748917244	1.603740559331613	0.18451431686647887	0.8165238129695365	-0.8799514027602016	-1.12211055940104
SO268-1_030-1_OFOS-03_20190307_070905.JPG	11.9194561	-117.0267331	1.3157315884415197	-1.9269947924948723	dive_030	918.424303619454	22.96060759048635	Cluster 2	Seafloor B	0.91073203086853	German	trial	2019-03-07 07:09:05	-1.1151078726771884	-1.5019840869315615	-0.6120402609585688	-1.1970559218584438	0.6063618692244268	0.1102125567791154
SO268-1_063-1_OFOS-04_20190317_074301.JPG	14.1042939	-125.8628004	-2.689164819049656	1.9405054179068448	dive_063	828.514289264255	20.712857231606375	Cluster 4	Seafloor D	0.988668739795685	Belgian	trial	2019-03-17 07:43:01	2.415296890984691	1.1761257713492563	0.9121491221980301	1.6889413331959946	-0.09550828699053665	1.2227875163101547
SO268-2_117-1_OFOS-06_20190410_131127.JPG	11.872658	-116.9880339	1.0371292752246202	-0.5277192786771572	dive_117	915.489676439688	22.8872419109922	Cluster 2	Seafloor B	0.856899380683899	German	dredge before	2019-04-10 13:11:27	-0.5906388685295142	-0.3641025011459486	-0.8966856965696072	-0.7997912408122168	-0.46708660498669374	0.6788857206588125
SO268-2_147-1_OFOS-09_20190421_133627.JPG	14.041683	-125.9071973	-1.4097259535016085	3.9896544860756338	dive_147	949.451311046391	23.736282776159776	Cluster 4	Seafloor D	0.99623054265976	Belgian	reference	2019-04-21 13:36:27	1.5626066445809084	3.789760123582731	0.5382928721019041	1.2021601450148531	-1.0863838016469556	-0.9206678713544055
SO268-1_030-1_OFOS-03_20190307_070856.JPG	11.9194463	-117.0267187	0.9718009167479249	-0.8483114021680498	dive_030	910.037858688579	22.750946467214476	Cluster 2	Seafloor B	0.979128062725067	German	trial	2019-03-07 07:08:56	-1.071725586744207	-0.26707538356149046	-0.4606070440491397	-0.916725307389045	-0.21936772632258902	0.4010281546558651
SO268-1_063-1_OFOS-04_20190317_074251.JPG	14.1042816	-125.8627894	-3.553246976107906	1.503988603538262	dive_063	945.38101159064	23.634525289766	Cluster 4	Seafloor D	0.998359143733978	Belgian	trial	2019-03-17 07:42:51	1.9624086586264362	1.2617842361134362	1.5313170929447995	2.3474521065250036	0.2347835512282696	1.5315521832829193
SO268-2_117-1_OFOS-06_20190410_131117.JPG	11.8726457	-116.9880753	0.0055814438920117225	-0.7686410812009812	dive_117	867.253689707228	21.6813422426807	Cluster 2	Seafloor B	0.449623912572861	German	dredge before	2019-04-10 13:11:17	-0.45638210995797196	-0.38928092855772994	-0.23507317904815672	-0.08279363403837801	0.2347835512282696	0.665279582455965
SO268-2_147-1_OFOS-09_20190421_133617.JPG	14.0416669	-125.9072092	0.7880555736797145	2.0050217336309686	dive_147	978.568655534619	24.464216388365475	Cluster 4	Seafloor D	0.969937384128571	Belgian	reference	2019-04-21 13:36:17	1.0051442703420985	0.8854130778021484	-0.6331962237511748	0.14649783439055186	-0.8799514027602016	-1.5582598369105338
SO268-1_030-1_OFOS-03_20190307_070847.JPG	11.9194371	-117.0267069	-0.16900861402228057	-2.2354585293369316	dive_030	970.270993628924	24.2567748407231	Cluster 2	Seafloor B	0.998501539230347	German	trial	2019-03-07 07:08:47	-1.0174977293279803	-1.2864380164135307	0.3165214125853332	-0.4301166634280844	1.3908049849940918	0.5990071262925142
SO268-1_063-1_OFOS-04_20190317_074241.JPG	14.1042698	-125.8627796	-2.1454928680209093	1.8514690569457775	dive_063	962.531810468174	24.063295261704347	Cluster 4	Seafloor D	0.991300404071808	Belgian	trial	2019-03-17 07:42:41	2.310266093462736	0.926543488706712	0.6200596015596778	1.4071851074649977	-0.21936772632258902	0.967349379708372
SO268-2_117-1_OFOS-06_20190410_131107.JPG	11.8726433	-116.9880961	0.9697925702970701	0.1871954555552244	dive_117	885.189452626604	22.1297363156651	Cluster 2	Seafloor B	0.872229337692261	German	dredge before	2019-04-10 13:11:07	-0.48355312062126027	0.39511626099212355	-0.8637033833579219	-0.6891592811616672	-0.7148054836507984	0.37959340896234234
SO268-2_147-1_OFOS-09_20190421_133607.JPG	14.0416495	-125.9072219	0.31599499865506836	2.125551747084405	dive_147	1026.82573696135	25.67064342403375	Cluster 4	Seafloor D	0.985682666301727	Belgian	reference	2019-04-21 13:36:07	1.2459159572701448	1.006353224982283	0.053389440364649134	0.2159511258933929	-0.6735190038734477	-1.7836714067004695
SO268-1_030-1_OFOS-03_20190307_070838.JPG	11.9194281	-117.0266965	1.2170594242603208	-1.448452195926133	dive_030	885.637808205283	22.140945205132077	Cluster 2	Seafloor B	0.950950384140015	German	trial	2019-03-07 07:08:38	-0.890547461018835	-1.2774507027904887	-0.6381752844956443	-0.9803205811879602	0.06963763211886649	0.33834881498302083
SO268-1_063-1_OFOS-04_20190317_074231.JPG	14.104259	-125.8627709	-1.785518680331136	1.7722424626331854	dive_063	982.133545082772	24.5533386270693	Cluster 4	Seafloor D	0.986932218074799	Belgian	trial	2019-03-17 07:42:31	1.328913120094559	1.4532977118878125	0.6659522992610531	1.3135586535778907	-0.42580012520934296	0.5639675019532474
SO268-2_117-1_OFOS-06_20190410_131057.JPG	11.8726482	-116.9881026	-0.5128141857743401	-1.6830642719190476	dive_117	908.8822512822	22.722056282055	Cluster 2	Seafloor B	0.921632409095764	German	dredge before	2019-04-10 13:10:57	-0.6666720328225815	-0.8456710621535514	0.0879026633941091	0.0032097596304414572	1.1843725861073378	0.9004453791704512
SO268-2_147-1_OFOS-09_20190421_133557.JPG	14.0416316	-125.9072349	1.9494075102293285	2.302134565714657	dive_147	1046.21444960894	26.1553612402235	Cluster 4	Seafloor D	0.99602746963501	Belgian	reference	2019-04-21 13:35:57	0.8611835793908105	0.9567237248089224	-1.3515129489865663	-0.5810617415317562	-1.4166756398657618	-1.9515397223988604
SO268-1_030-1_OFOS-03_20190307_070829.JPG	11.9194184	-117.0266864	0.44193888337232207	-1.5652394542126071	dive_030	957.094500085345	23.927362502133626	Cluster 2	Seafloor B	0.991895139217377	German	trial	2019-03-07 07:08:29	-0.7820917461863817	-1.1374000594584754	-0.10373495541541478	-0.5673572047014611	0.6476483490017776	0.30693323602408673
SO268-1_063-1_OFOS-04_20190317_074221.JPG	14.104247	-125.8627612	-2.499314520073296	3.0142541122669777	dive_063	860.367956751186	21.50919891877965	Cluster 4	Seafloor D	0.997434437274933	Belgian	trial	2019-03-17 07:42:21	3.1090709741813423	1.7681027827525648	0.744152671949319	1.5519695083310427	-0.5909460443187461	0.9002212662113633
SO268-2_117-1_OFOS-06_20190410_131047.JPG	11.8726531	-116.9881108	0.04431208877288595	-1.4801178200614749	dive_117	890.994323128516	22.2748580782129	Cluster 2	Seafloor B	0.946206510066986	German	dredge before	2019-04-10 13:10:47	-0.6132433227788044	-0.9181275418284519	-0.355144367713134	-0.25661354998451036	0.7715077883338298	0.8596283994500591
SO268-1_030-1_OFOS-03_20190307_041017.JPG	11.9081683	-117.0087421	0.2578775836201834	-1.7237026448695199	dive_030	916.994460006391	22.924861500159775	Cluster 2	Seafloor B	0.9884073138237	German	trial	2019-03-07 04:10:17	-1.0609941791713116	-0.9771429061181156	0.16262028832368497	-0.7306547518119552	0.39992947033767273	0.9229229133275726
SO268-1_063-1_OFOS-04_20190317_035247.JPG	14.1201219	-125.8663666	-2.6990169225546534	2.81442963569408	dive_063	753.84134877709	18.84603371942725	Cluster 4	Seafloor D	0.997270166873932	Belgian	trial	2019-03-17 03:52:47	2.135595310627312	2.5271621246933322	0.8921867501108115	1.651343664764951	-0.5496595645413953	1.1104108883223058
SO268-2_177-1_OFOS-13_20190510_050813.JPG	11.8567175	-117.0350149	1.9619979785956558	0.926168801064618	dive_177	870.78254754344	21.769563688586	Cluster 1	Seafloor D	0.509183287620544	German	reference	2019-05-10 05:08:13	-0.018677677676260482	0.12611460556542378	-1.1407086852267425	-0.70367279581107	-0.8799514027602016	-1.628376259909326
SO268-1_030-1_OFOS-03_20190307_041008.JPG	11.908164	-117.008749	0.5127240891756527	-1.7588292403675168	dive_030	932.114506103546	23.30286265258865	Cluster 2	Seafloor B	0.99600476026535	German	trial	2019-03-07 04:10:08	-1.0082504525896343	-1.1869099944838577	-0.031303604469852836	-0.8213536111439715	0.358642990560322	0.8047359453144611
SO268-1_063-1_OFOS-04_20190317_035237.JPG	14.1201042	-125.8663854	-1.1175232354608933	2.011385695619563	dive_063	788.83710572586	19.720927643146503	Cluster 4	Seafloor D	0.980322957038879	Belgian	trial	2019-03-17 03:52:37	1.876785725863973	0.9463514482217977	0.339652277873568	0.9119096521834688	-0.6735190038734477	0.12098782652089123
SO268-2_177-1_OFOS-13_20190510_050803.JPG	11.8566947	-117.0350169	1.1464809161507281	1.4225798178111215	dive_177	899.012835752818	22.47532089382045	Cluster 2	Seafloor D	0.649128139019012	German	reference	2019-05-10 05:08:03	-0.11274873980461995	1.283664658193481	-0.788925213972285	-0.3452729932062054	-0.7560919634281491	-1.3068654321324757
SO268-1_030-1_OFOS-03_20190307_040959.JPG	11.9081596	-117.0087556	0.26594410266147644	-1.4771685778678176	dive_030	902.820138629641	22.570503465741023	Cluster 2	Seafloor B	0.945757925510406	German	trial	2019-03-07 04:09:59	-0.8388312096303073	-0.8237308574995179	-0.0865432129607642	-0.5961013746229394	0.565075389447076	0.6826934188575738
SO268-1_063-1_OFOS-04_20190317_035227.JPG	14.1200897	-125.8664029	-1.367158551198676	2.0683526790151765	dive_063	735.163679397001	18.379091984925026	Cluster 4	Seafloor D	0.985804438591003	Belgian	trial	2019-03-17 03:52:27	1.0775241895039673	2.1054957028228998	0.2895301174552779	0.7834914948881505	-0.7148054836507984	0.7747170577146119
SO268-2_177-1_OFOS-13_20190510_050753.JPG	11.8566664	-117.0350194	2.1261823046885153	1.9739869069766216	dive_177	911.25202300873	22.78130057521825	Cluster 1	Seafloor A	0.692862331867218	German	reference	2019-05-10 05:07:53	0.5621882981842893	0.8402772344403087	-1.1977329136370622	-1.0939734789880982	-1.7056809983072172	-1.3899544722658137
SO268-1_030-1_OFOS-03_20190307_040950.JPG	11.908155	-117.0087625	0.6961072207095448	-1.1147255344604023	dive_030	881.758901427244	22.0439725356811	Cluster 2	Seafloor B	0.998687446117401	German	trial	2019-03-07 04:09:50	-0.9678364283257517	-0.6039202967035915	-0.1350537376198353	-0.8077537322832878	-0.012935327435835094	0.4530760987390908
SO268-1_063-1_OFOS-04_20190317_035217.JPG	14.1200773	-125.8664186	-1.607670658696139	4.190816326521903	dive_063	789.383148939701	19.734578723492525	Cluster 4	Seafloor D	0.992410898208618	Belgian	trial	2019-03-17 03:52:17	4.13620367559985	2.068310941801623	0.3125254784846918	0.6494925220786547	-1.2928162005337094	0.4185038934110731
SO268-2_177-1_OFOS-13_20190510_050743.JPG	11.856636	-117.035022	2.0065688999261018	0.17374527662835682	dive_177	1374.33331758616	34.358332939654005	Cluster 1	Seafloor D	0.607825994491577	German	reference	2019-05-10 05:07:43	-0.37555406143020675	-0.3959068305081987	-1.1190914313402736	-0.8229941955323274	-0.5083730847640445	-1.4507680938240872
SO268-1_030-1_OFOS-03_20190307_040941.JPG	11.9081508	-117.0087705	1.2941299445354724	-1.8800932126734364	dive_030	918.921376016667	22.973034400416672	Cluster 2	Seafloor B	0.984218239784241	German	trial	2019-03-07 04:09:41	-1.1027781703593935	-1.5399858764640242	-0.4671689098594297	-1.2566374210934328	0.2760700310056204	0.37735051684285414
SO268-1_063-1_OFOS-04_20190317_035207.JPG	14.1200636	-125.8664337	-0.7674520535945526	1.9807339731129927	dive_063	771.444257319386	19.28610643298465	Cluster 4	Seafloor D	0.683273375034332	Belgian	trial	2019-03-17 03:52:07	1.8596611393114804	0.9523097780960534	0.30269132897724993	0.24121329688028284	-1.003810842092254	0.534716765104657
SO268-2_177-1_OFOS-13_20190510_050733.JPG	11.856605	-117.0350265	1.928507842177895	0.8567631341353015	dive_177	994.076986854686	24.85192467136715	Cluster 1	Seafloor A	0.686740219593048	German	reference	2019-05-10 05:07:33	-0.3260069243383281	0.3621362076747528	-1.0808042705490781	-0.75377284871887	-0.9212378825375523	-1.488337930846502
SO268-1_030-1_OFOS-03_20190307_040932.JPG	11.908147	-117.0087796	0.4077593452157363	-1.792335730244193	dive_030	871.119121752045	21.777978043801124	Cluster 2	Seafloor B	0.946670711040497	German	trial	2019-03-07 04:09:32	-0.9085853588541273	-1.2221020030388288	0.06028862528732639	-0.7234474948782813	0.7302213085564792	0.4303588203052068
SO268-1_063-1_OFOS-04_20190317_035157.JPG	14.1200478	-125.8664488	-1.3358951218464012	1.7465997999497884	dive_063	805.538562833297	20.138464070832423	Cluster 4	Seafloor D	0.961802542209625	Belgian	trial	2019-03-17 03:51:57	1.3631622931995442	1.2717081433956425	0.5138617425428366	0.8368529164162678	-0.6735190038734477	0.6229284189483245
SO268-2_177-1_OFOS-13_20190510_050723.JPG	11.8565826	-117.0350317	2.0744632083865766	0.7822633774448013	dive_177	974.49299669435	24.36232491735875	Cluster 1	Seafloor A	0.975241959095001	German	reference	2019-05-10 05:07:23	-0.5618695631213265	0.39461807287554695	-0.8858165251703117	-0.9608230843104983	-1.0450973218696047	-1.5976838756473992
SO268-1_030-1_OFOS-03_20190307_040923.JPG	11.9081431	-117.0087886	-0.05280105732368612	-1.827862388441911	dive_030	898.889509064281	22.472237726607027	Cluster 2	Seafloor B	0.817901313304901	German	trial	2019-03-07 04:09:23	-1.037019757997822	-0.9179481941064843	0.37585786260366844	-0.4810483229051534	1.0192266669979346	0.4448382935787073
SO268-1_063-1_OFOS-04_20190317_035147.JPG	14.1200281	-125.8664642	-1.4253933750289882	1.122740913799022	dive_063	788.400644202057	19.710016105051427	Cluster 4	Seafloor D	0.873782217502594	Belgian	trial	2019-03-17 03:51:47	0.9464640204222238	0.9958115644355225	0.6089165385733875	0.8012296064387867	-0.3845136454319922	0.8863172820202329
SO268-2_177-1_OFOS-13_20190510_050720.JPG	11.8565759	-117.0350332	3.334139143362631	-0.42946480805781995	dive_177	918.253085321979	22.956327133049477	Cluster 1	Seafloor A	0.987695693969727	German	reference	2019-05-10 05:07:20	-1.1489003901407737	-1.2652650214590253	-1.0506588975646838	-1.7943926976582414	-1.3753891600884112	-1.7568171877503442
SO268-1_030-1_OFOS-03_20190307_040914.JPG	11.9081395	-117.0087972	-0.17819978771666056	-2.2829718294973915	dive_030	882.567004569373	22.064175114234324	Cluster 2	Seafloor B	0.93930059671402	German	trial	2019-03-07 04:09:14	-0.9799378028228465	-1.360299386577177	0.2753742470121323	-0.3799798388012215	1.514664424326144	0.5147526818730629
SO268-1_063-1_OFOS-04_20190317_035142.JPG	14.1200165	-125.8664721	-1.2771117324242345	1.3322473299722886	dive_063	737.519127689713	18.437978192242824	Cluster 4	Seafloor D	0.958110392093658	Belgian	trial	2019-03-17 03:51:42	0.9332210068216295	1.205110355971683	0.4879890783154094	0.7184338381085956	-0.5496595645413953	0.8309144314480695
SO268-2_177-1_OFOS-13_20190510_050718.JPG	11.8565714	-117.0350343	3.1051985884147766	0.33862323255327315	dive_177	828.600305269278	20.71500763173195	Cluster 1	Seafloor A	0.986563324928284	German	reference	2019-05-10 05:07:18	-0.8834692985771381	-0.4498805310581074	-0.9687653130561051	-1.5367672054049328	-1.2515297207563587	-2.3868350393937328
SO268-1_030-1_OFOS-03_20190307_040905.JPG	11.9081345	-117.0087989	-0.0043837803042186185	-1.4606133424684162	dive_030	858.392478794818	21.45981196987045	Cluster 2	Seafloor A	0.57457560300827	German	trial	2019-03-07 04:09:05	-0.9388387950968642	-0.9257797112990683	0.6757489688671048	-0.29160042636306455	0.5237889096697251	0.08443036386305998
SO268-1_063-1_OFOS-04_20190317_035137.JPG	14.1200034	-125.8664808	-2.6832098008215985	1.9301252989680522	dive_063	741.452028110927	18.536300702773175	Cluster 4	Seafloor D	0.999253809452057	Belgian	trial	2019-03-17 03:51:37	1.7410448364578814	1.7008673145393869	1.200078373783567	1.6250207711131754	-0.3019406858772906	1.1690617155539165
SO268-2_177-1_OFOS-13_20190510_050713.JPG	11.8565603	-117.0350369	3.0247572874542525	0.5177480127712906	dive_177	1206.12788456043	30.153197114010748	Cluster 1	Seafloor A	0.993663668632507	German	reference	2019-05-10 05:07:13	-0.9660098057601525	-0.31878731006214134	-1.0815279209525885	-1.2518486118356946	-1.6643945185298665	-2.076763092166105
SO268-1_030-1_OFOS-03_20190307_040856.JPG	11.9081276	-117.0087982	0.406329961370057	-1.3156516844287849	dive_030	856.582715178045	21.414567879451123	Cluster 2	Seafloor B	0.63896906375885	German	trial	2019-03-07 04:08:56	-1.0582542453229127	-0.8518485947991012	0.3417511523506712	-0.4946170872343517	0.11092411189621726	0.19263937512796858
SO268-1_063-1_OFOS-04_20190317_035127.JPG	14.1199734	-125.8664995	-1.8873153755125274	1.684646582255191	dive_063	738.581676094062	18.46454190235155	Cluster 4	Seafloor D	0.963749885559082	Belgian	trial	2019-03-17 03:51:27	1.7945877104120085	1.0671521027292914	0.6465261780704568	1.2413729404903016	-0.26065420609993983	0.7582020437453448
SO268-2_177-1_OFOS-13_20190510_050712.JPG	11.8565589	-117.0350374	4.357700025563876	0.9533294997673939	dive_177	1033.44539722587	25.83613493064675	Cluster 1	Seafloor A	0.930958032608032	German	reference	2019-05-10 05:07:12	-0.7683920769443876	-0.37712513851326096	-2.0102106834086344	-2.11689764528341	-2.159832275858076	-2.577720477421681
SO268-1_030-1_OFOS-03_20190307_040847.JPG	11.9081195	-117.0087963	0.29134352150992915	-1.459104349650443	dive_030	886.867142838596	22.1716785709649	Cluster 2	Seafloor B	0.831194460391998	German	trial	2019-03-07 04:08:47	-1.1397672773127776	-0.6577345770561955	0.09946665450356053	-0.5818763765383989	0.358642990560322	0.6147422098456048
SO268-1_063-1_OFOS-04_20190317_035117.JPG	14.1199454	-125.8665159	-1.9428656639196102	1.8988924368191886	dive_063	749.244527449808	18.7311131862452	Cluster 4	Seafloor D	0.997992634773254	Belgian	trial	2019-03-17 03:51:17	1.7474380154374787	1.459544990869683	0.6043065107040121	1.2266331383390712	-0.3019406858772906	0.8059168414387765
SO268-2_177-1_OFOS-13_20190510_050703.JPG	11.8565459	-117.0350423	1.915252979803864	0.5662593226323974	dive_177	1055.88282674369	26.39707066859225	Cluster 1	Seafloor A	0.690791249275208	German	reference	2019-05-10 05:07:03	-0.3367383319112235	0.07181210085857462	-1.0501658927081152	-0.8360594701699278	-0.7973784432054999	-1.3233396961840198
SO268-1_030-1_OFOS-03_20190307_040838.JPG	11.9081092	-117.0087923	0.4417187535372184	-1.5533033967109096	dive_030	863.11355200828	21.577838800206997	Cluster 2	Seafloor B	0.998777329921722	German	trial	2019-03-07 04:08:38	-0.9813077697470459	-1.0412796442461867	-0.027097206307630614	-0.5584047054098413	0.358642990560322	0.5155785167245555
SO268-1_063-1_OFOS-04_20190317_035107.JPG	14.119919	-125.8665319	-1.4618379339932046	1.3185393181038938	dive_063	857.477765894359	21.436944147358975	Cluster 4	Seafloor D	0.990216851234436	Belgian	trial	2019-03-17 03:51:07	1.387136714373034	0.8347573101086398	0.4473896959161983	1.0416091624579868	-0.13679476676788746	0.4842278818685114
SO268-2_177-1_OFOS-13_20190510_050653.JPG	11.8565318	-117.0350476	2.0476146346779185	0.9246055083867312	dive_177	968.329668012114	24.20824170030285	Cluster 1	Seafloor D	0.52165424823761	German	reference	2019-05-10 05:06:53	-0.34609977255991947	0.35159454712799204	-1.0560300557389395	-0.8731055628152399	-1.2102432409790078	-1.3659607159882738
SO268-1_030-1_OFOS-03_20190307_040829.JPG	11.908099	-117.0087884	0.3364238654828502	-1.6013802775092836	dive_030	888.825223511548	22.220630587788698	Cluster 2	Seafloor B	0.980297446250916	German	trial	2019-03-07 04:08:29	-1.0548293280124141	-0.9288485500971801	0.11848049677901037	-0.6204442526335753	0.4412159501150235	0.5664423222451602
SO268-1_063-1_OFOS-04_20190317_035057.JPG	14.1199	-125.8665457	-1.8629705356689419	2.0836813370933225	dive_063	830.575932486194	20.76439831215485	Cluster 4	Seafloor D	0.971708536148071	Belgian	trial	2019-03-17 03:50:57	1.649257052536521	1.6969814472300895	0.6218326892017403	1.3351464812536171	-0.17808124654523827	0.236788141912026
SO268-2_177-1_OFOS-13_20190510_050643.JPG	11.856514	-117.0350537	1.5025260452980986	0.7286029931121437	dive_177	994.746399216113	24.868659980402825	Cluster 2	Seafloor D	0.589263319969177	German	reference	2019-05-10 05:06:43	-0.2768022789774993	0.4104604549826828	-0.8027062854016531	-0.6653340358114885	-0.7560919634281491	-1.1315300811355364
SO268-1_030-1_OFOS-03_20190307_040820.JPG	11.90809	-117.0087865	0.37660654179313374	-1.827660707833368	dive_030	845.166661173978	21.12916652934945	Cluster 2	Seafloor B	0.900441944599152	German	trial	2019-03-07 04:08:20	-1.1237843298637846	-1.2141907757475923	0.09598102367551875	-0.5840628795249507	0.4412159501150235	0.6511972666345669
SO268-1_063-1_OFOS-04_20190317_035047.JPG	14.119887	-125.8665573	-1.1642345647083385	1.2884690382031105	dive_063	856.697111317034	21.41742778292585	Cluster 4	Seafloor D	0.973793625831604	Belgian	trial	2019-03-17 03:50:47	0.892578654737047	1.098318751302323	0.3062749841627441	1.03282355019897	-0.05422180721318588	-0.015055301593921244
SO268-2_177-1_OFOS-13_20190510_050633.JPG	11.856492	-117.03506	2.25995695729167	1.1132544278538954	dive_177	855.388893175976	21.384722329399402	Cluster 1	Seafloor D	0.764570653438568	German	reference	2019-05-10 05:06:33	-0.26527172403215427	0.3795727917549337	-1.366824930233709	-0.7281797322605414	-1.1276702814243063	-1.81684856081905
SO268-1_030-1_OFOS-03_20190307_040811.JPG	11.9080819	-117.0087861	0.41680215079079475	-1.6530432513948992	dive_030	820.878307319929	20.521957682998227	Cluster 2	Seafloor B	0.98587554693222	German	trial	2019-03-07 04:08:11	-1.1331457705124806	-0.927553260994081	0.011210135968926081	-0.6065869717395364	0.565075389447076	0.4166063546773413
SO268-1_063-1_OFOS-04_20190317_035037.JPG	14.1198776	-125.8665687	-1.6209670698950895	-0.17878213493633136	dive_063	904.488140301724	22.6122035075431	Cluster 3	Seafloor D	0.56645005941391	Belgian	trial	2019-03-17 03:50:37	0.7208761335707209	-0.1939015129987196	0.5682104826087094	1.100585342625534	0.7715077883338298	0.7553848673302505
SO268-2_177-1_OFOS-13_20190510_050623.JPG	11.8564672	-117.0350658	2.2084323298802375	1.2294483846378803	dive_177	1045.58966472329	26.13974161808225	Cluster 1	Seafloor A	0.506055235862732	German	reference	2019-05-10 05:06:23	-0.07621628849263569	0.46896766739343854	-1.2291064741588817	-0.9608259129042871	-1.2102432409790078	-1.6309200558510633
SO268-1_030-1_OFOS-03_20190307_040802.JPG	11.9080746	-117.0087866	0.36281339241904426	-2.0801919034019187	dive_030	826.430694638009	20.660767365950225	Cluster 2	Seafloor B	0.992169439792633	German	trial	2019-03-07 04:08:02	-1.1161353478703377	-1.3435104470485457	0.027441816334461976	-0.6253518628297838	0.9779401872205838	0.40369284869469674
SO268-1_063-1_OFOS-04_20190317_035027.JPG	14.1198657	-125.866582	-1.6064056211404976	1.432007892462136	dive_063	924.812796994695	23.120319924867374	Cluster 4	Seafloor D	0.9992555975914	Belgian	trial	2019-03-17 03:50:27	1.5906909665269964	0.8218044190776482	0.4897419844721114	1.106593275799437	-0.26065420609993983	0.7089179115170595
SO268-2_177-1_OFOS-13_20190510_050613.JPG	11.8564413	-117.0350705	1.8470427481639602	0.5296296324504339	dive_177	1185.88466276066	29.647116569016497	Cluster 1	Seafloor D	0.949312448501587	German	reference	2019-05-10 05:06:13	0.11489409743318199	-0.5324103744501866	-0.8788164328208297	-0.6128607927281186	-0.7148054836507984	-1.6546034403016041
SO268-1_030-1_OFOS-03_20190307_040753.JPG	11.9080678	-117.0087875	-0.2564506723810125	-1.8922546397363231	dive_030	814.826938373518	20.37067345933795	Cluster 2	Seafloor B	0.9965900182724	German	trial	2019-03-07 04:07:53	-0.9919250134095914	-0.8884156025558235	0.30489687701982016	-0.3591133025376181	1.143086106329987	0.7173749268313109
SO268-1_063-1_OFOS-04_20190317_035017.JPG	14.1198504	-125.8665991	-1.811729066951324	0.46747492130290175	dive_063	881.954595520523	22.048864888013075	Cluster 4	Seafloor D	0.610145151615143	Belgian	trial	2019-03-17 03:50:17	1.0960187429806594	0.2853753826726304	0.7017571373533529	1.247443102727218	0.6063618692244268	0.5201033417030873
SO268-2_177-1_OFOS-13_20190510_050603.JPG	11.8564163	-117.0350732	2.3801560696044914	0.6452452328136319	dive_177	957.234146535217	23.930853663380425	Cluster 1	Seafloor A	0.525260329246521	German	reference	2019-05-10 05:06:03	-0.12393680301891515	-0.24376017970570568	-1.3849363718067744	-1.0371046011814418	-0.9625243623149031	-1.534247982094205
SO268-1_021-1_OFOS-02_20190304_162600.JPG	11.914099	-116.9988383	1.3940402209690455	-0.5302959121219533	dive_021	820.367790974597	20.509194774364925	Cluster 2	Seafloor B	0.937587141990662	German	trial	2019-03-04 16:26:00	-0.28616371962619525	-0.9270550728775043	-0.7515404538834738	-0.8956466265924731	-0.3432271656546414	-0.2142715652630336
SO268-1_063-1_OFOS-04_20190317_004927.JPG	14.1027739	-125.8817747	-0.9904892411828566	-0.7483106138689338	dive_063	838.044529012725	20.951113225318124	Cluster 2	Seafloor D	0.948851704597473	Belgian	trial	2019-03-17 00:49:27	0.01465818414592516	-0.29174565909436345	-0.049573614856430984	0.5984958049448049	0.7715077883338298	1.1377079263188759
SO268-2_177-1_OFOS-13_20190510_014553.JPG	11.8510621	-117.0318988	3.0265164479807063	0.6874980842781259	dive_177	983.45572958589	24.58639323964725	Cluster 1	Seafloor A	0.87937992811203	German	reference	2019-05-10 01:45:53	-0.059320029760842975	-0.6530715362850387	-1.259277794767299	-1.6649534180108676	-1.6231080387525156	-1.6190423938186802
SO268-2_128-1_OFOS-08_20190416_143650.JPG	14.1358406	-125.8797146	-3.1407014234493773	-1.594955149540887	dive_128	954.536225114755	23.863405627868875	Cluster 3	Seafloor C	0.999932765960693	Belgian	trial	2019-04-16 14:36:50	0.10096610037048799	-0.46505534108903046	1.409423804459023	1.9722928858149602	2.5881128985372643	1.0160286903969253
SO268-2_117-1_OFOS-06_20190410_092907.JPG	11.8652627	-117.0179446	0.2861005654723102	0.36823114720950906	dive_117	743.616136550268	18.5904034137567	Cluster 2	Seafloor B	0.824793636798858	German	dredge before	2019-04-10 09:29:07	0.04000257224361424	0.30275218417882227	-0.31386169788113394	-0.24283546971611097	-0.5496595645413953	0.3508663361808198
SO268-2_147-1_OFOS-09_20190421_100857.JPG	14.0258567	-125.9202012	0.01292872389096623	0.2667406928049985	dive_147	858.966101426964	21.4741525356741	Cluster 2	Seafloor B	0.611596763134003	Belgian	reference	2019-04-21 10:08:57	-0.3358250206284239	0.15271785099061413	0.957150951474367	0.3008428822094045	-0.05422180721318588	-1.5574204835574348
SO268-1_021-1_OFOS-02_20190304_162550.JPG	11.9140942	-116.9988181	1.4894961043844905	-0.9550265453740144	dive_021	808.245565894288	20.2061391473572	Cluster 2	Seafloor B	0.451355487108231	German	trial	2019-03-04 16:25:50	-0.5856156564741163	-1.1895205002147191	-0.8154926979098465	-0.8993322842787278	-0.09550828699053665	-0.2753469743156783
SO268-1_063-1_OFOS-04_20190317_004917.JPG	14.1027607	-125.8817944	-2.644371077557909	-0.3160042571592074	dive_063	823.807310980858	20.59518277452145	Cluster 3	Seafloor C	0.996866524219513	Belgian	trial	2019-03-17 00:49:17	0.6101371405312687	0.2050276032311569	1.0454535991184075	1.6392344548226254	1.0605131467752853	1.4774085481277757
SO268-2_177-1_OFOS-13_20190510_014543.JPG	11.8510763	-117.031883	2.3649477059108257	1.0956394466903807	dive_177	908.180859551855	22.704521488796374	Cluster 1	Seafloor A	0.772822558879852	German	reference	2019-05-10 01:45:43	-0.26618503531495386	0.3901543073510207	-1.0275107338604192	-1.1878912780338342	-1.2928162005337094	-1.7460531756812756
SO268-2_128-1_OFOS-08_20190416_143640.JPG	14.1358397	-125.8796918	-3.961116730430174	-1.4852512967929798	dive_128	927.991700553887	23.199792513847175	Cluster 3	Seafloor C	0.999975562095642	Belgian	trial	2019-04-16 14:36:40	0.4290731787162467	-0.3540490649534331	2.0112068671055696	2.3884044871708423	2.711972337869317	1.3238004891714072
SO268-2_117-1_OFOS-06_20190410_092857.JPG	11.8652509	-117.0179782	0.24378315557923624	-0.7332546947039813	dive_117	747.969690062684	18.6992422515671	Cluster 2	Seafloor B	0.519627034664154	German	dredge before	2019-04-10 09:28:57	-0.377380683995806	-0.5252962481454726	-0.22502568240982432	-0.24887168882775307	0.2347835512282696	0.3272887439886044
SO268-2_147-1_OFOS-09_20190421_100847.JPG	14.025846	-125.9202122	0.4610358465011113	0.7615626026256881	dive_147	834.565265843441	20.864131646086026	Cluster 2	Seafloor B	0.510783791542053	Belgian	reference	2019-04-21 10:08:47	-0.5240813087954929	0.7726432157338694	0.7517322612354755	-0.05879301587427238	-0.5083730847640445	-1.739583530948043
SO268-1_021-1_OFOS-02_20190304_162540.JPG	11.9140904	-116.9987995	0.7708822555797166	-0.7381452883007027	dive_021	782.385851582151	19.559646289553775	Cluster 2	Seafloor D	0.850647211074829	German	trial	2019-03-04 16:25:40	-0.3342267258835246	-0.8021294207647567	-0.5334737384645407	-0.39108206936033013	0.358642990560322	-0.3515277680931535
SO268-1_063-1_OFOS-04_20190317_004907.JPG	14.1027475	-125.8818141	-2.3082908683786214	-1.016677818703999	dive_063	909.992204662619	22.749805116565476	Cluster 3	Seafloor C	0.999460637569428	Belgian	trial	2019-03-17 00:49:07	0.1014227560118878	-0.14585625103607278	0.7642707297807195	1.430040145151043	1.5972373838808456	1.2849735891082243
SO268-2_177-1_OFOS-13_20190510_014533.JPG	11.8510893	-117.0318679	2.005725912548691	0.7742467934139479	dive_177	951.915105915462	23.79787764788655	Cluster 1	Seafloor A	0.773012518882751	German	reference	2019-05-10 01:45:33	-0.681399177257725	0.42142059354736794	-0.4727418828872511	-1.0947145705566366	-1.3341026803110603	-1.4697901941119418
SO268-2_128-1_OFOS-08_20190416_143630.JPG	14.1358374	-125.8796616	-2.5629568247886056	-1.3254778676788606	dive_128	1050.74753393839	26.26868834845975	Cluster 3	Seafloor C	0.999821245670319	Belgian	trial	2019-04-16 14:36:30	-0.004293024972166677	-0.334609764644614	1.1479380648295956	1.595102734775898	2.051388661431704	0.9290047537887871
SO268-2_117-1_OFOS-06_20190410_092847.JPG	11.8652433	-117.0180062	0.19165232624511008	0.1796657719005552	dive_117	778.357910632585	19.458947765814624	Cluster 2	Seafloor B	0.499022960662842	German	dredge before	2019-04-10 09:28:47	-0.49873692069780373	0.5581234127359863	0.02620786265837408	-0.166124006591695	-0.3432271656546414	-0.016167175794139007
SO268-2_147-1_OFOS-09_20190421_100837.JPG	14.0258378	-125.9202215	2.1409718375541775	1.9319787211964623	dive_147	827.406672618008	20.6851668154502	Cluster 1	Seafloor D	0.799862861633301	Belgian	reference	2019-04-21 10:08:37	-0.22394438848547207	1.4663203492551247	-0.816813143666062	-1.1785258040513475	-1.7056809983072172	-1.749984824881642
SO268-1_021-1_OFOS-02_20190304_162530.JPG	11.9140874	-116.998781	1.3355853363168375	0.10612128693384183	dive_021	830.447949593822	20.76119873984555	Cluster 2	Seafloor B	0.865007817745209	German	trial	2019-03-04 16:25:30	-0.26253179018375544	-0.23334804806925477	-0.7543312650014029	-0.6716389713315561	-0.5083730847640445	-0.6365958470917388
SO268-1_063-1_OFOS-04_20190317_004857.JPG	14.1027307	-125.8818314	-2.564394876219466	-0.14211525538787867	dive_063	781.711319445355	19.542782986133876	Cluster 3	Seafloor C	0.999253690242767	Belgian	trial	2019-03-17 00:48:57	0.8386932890518701	0.23629388942750412	0.9360238193751367	1.4931064719144096	0.9366537074432331	1.596204398256838
SO268-2_177-1_OFOS-13_20190510_014523.JPG	11.8511018	-117.0318521	2.0278198457005656	1.3743454567219398	dive_177	829.430334699599	20.735758367489975	Cluster 1	Seafloor B	0.747537195682526	German	reference	2019-05-10 01:45:23	0.17722759248425515	0.4337358037891413	-1.1445143367511634	-0.7274244977231442	-1.0863838016469556	-1.847482782527044
SO268-2_128-1_OFOS-08_20190416_143620.JPG	14.1358352	-125.8796315	-3.413865844476179	-0.5184432084560704	dive_128	848.531359441805	21.213283986045123	Cluster 3	Seafloor C	0.999967813491821	Belgian	trial	2019-04-16 14:36:20	0.7195061666465216	0.21393520675554625	1.6777049385150364	1.9973938269567824	1.5972373838808456	1.4929041250719892
SO268-2_117-1_OFOS-06_20190410_092837.JPG	11.8652362	-117.0180331	0.007609586314551724	-1.0609282631178205	dive_117	769.60869164214	19.2402172910535	Cluster 2	Seafloor B	0.990204691886902	German	dredge before	2019-04-10 09:28:37	-0.6568539365324857	-0.5818505631392482	0.42561387321619504	-0.2714778102617671	0.6063618692244268	-0.07480244636485264
SO268-2_147-1_OFOS-09_20190421_100827.JPG	14.0258307	-125.9202299	2.07575038356642	0.909059162857816	dive_147	870.080026732963	21.752000668324076	Cluster 1	Seafloor A	0.701493859291077	Belgian	reference	2019-04-21 10:08:27	-0.2480329735693117	0.24899768640020736	-0.5065083909585086	-1.211710866196478	-1.1689567612016571	-1.726995638033927
SO268-1_021-1_OFOS-02_20190304_162520.JPG	11.9140845	-116.9987624	2.574271881526133	-0.1733428530747876	dive_021	826.880393348399	20.672009833709975	Cluster 1	Seafloor B	0.881537258625031	German	trial	2019-03-04 16:25:20	-0.5528506142036804	-0.9675278754681873	-1.0633242211607559	-1.3461171565092844	-0.8386649229828508	-1.4736204326692137
SO268-1_063-1_OFOS-04_20190317_004847.JPG	14.1027124	-125.8818478	-0.7845140669055961	-0.5241402160500593	dive_063	720.818751317459	18.020468782936476	Cluster 2	Seafloor C	0.980167746543884	Belgian	trial	2019-03-17 00:48:47	0.22780220476928337	-0.36187061838368567	-0.027656521758944647	0.46381796962976307	0.565075389447076	0.9014885504952099
SO268-2_177-1_OFOS-13_20190510_014513.JPG	11.8511128	-117.0318381	1.978347952020328	1.0635055943388017	dive_177	959.212108909011	23.980302722725277	Cluster 1	Seafloor A	0.594185769557953	German	reference	2019-05-10 01:45:13	0.49665821364341756	-0.1983652785232462	-1.119417218175315	-0.8091567147947035	-1.0450973218696047	-1.4895657313244914
SO268-2_128-1_OFOS-08_20190416_143610.JPG	14.1358329	-125.8796013	-3.722254675486166	-1.3836340172263972	dive_128	1030.02900439372	25.750725109843	Cluster 3	Seafloor C	0.999996066093445	Belgian	trial	2019-04-16 14:36:10	0.31947582478029385	-0.24943952423467888	1.8128516967415518	2.328415670432542	2.5881128985372643	1.1904425018215914
SO268-2_117-1_OFOS-06_20190410_092827.JPG	11.8652338	-117.0180489	-0.14297025689394752	-0.6029075245308677	dive_117	824.155407778145	20.603885194453625	Cluster 2	Seafloor A	0.443969845771789	German	dredge before	2019-04-10 09:28:27	-0.3607127530847132	-0.40697657045853053	0.5447797781094564	0.016719123490394235	0.39992947033767273	-0.3243969598167675
SO268-2_147-1_OFOS-09_20190421_100817.JPG	14.0258239	-125.9202362	1.2143642473028378	0.9382263590485642	dive_147	890.64229240263	22.26605731006575	Cluster 2	Seafloor A	0.767110764980316	Belgian	reference	2019-04-21 10:08:17	-0.22497186367862163	0.5744241279103725	0.08404223355228867	-0.673831131505643	-0.8386649229828508	-1.621161773140786
SO268-1_021-1_OFOS-02_20190304_162510.JPG	11.9140816	-116.9987423	1.6862904548856306	-1.058990122980551	dive_021	795.159006025458	19.87897515063645	Cluster 2	Seafloor B	0.610871493816376	German	trial	2019-03-04 16:25:10	-0.7043461232380652	-1.2232976545186125	-1.1585318198661356	-0.8745226882955357	0.11092411189621726	-0.4520607134571385
SO268-1_063-1_OFOS-04_20190317_004837.JPG	14.1026941	-125.8818641	-2.373062357333713	-0.42092103038081247	dive_063	748.897303555171	18.722432588879276	Cluster 3	Seafloor C	0.979151606559753	Belgian	trial	2019-03-17 00:48:37	0.4692588751594294	0.06810558127124465	0.9082339140388114	1.493963535827629	0.9366537074432331	1.4581326463187203
SO268-2_177-1_OFOS-13_20190510_014503.JPG	11.8511249	-117.0318233	2.7663793700712023	1.1949783979224946	dive_177	907.567498222401	22.689187455560024	Cluster 1	Seafloor A	0.518215656280518	German	reference	2019-05-10 01:45:03	0.08361318599729546	-0.15448486921517932	-1.3341712869263957	-1.0029238740282065	-1.2102432409790078	-2.5358115103929513
SO268-2_128-1_OFOS-08_20190416_143600.JPG	14.1358307	-125.8795755	-3.1686085286808754	-1.434543568041978	dive_128	893.574452235365	22.339361305884125	Cluster 3	Seafloor C	0.999995946884155	Belgian	trial	2019-04-16 14:36:00	0.15462313823496487	-0.37823111613206084	1.5100977026267801	1.9432517135473173	2.2991075400958088	1.1813353132835889
SO268-2_117-1_OFOS-06_20190410_092817.JPG	11.8652318	-117.0180637	0.6545978178018438	-0.5235268732403834	dive_117	724.995858360392	18.1248964590098	Cluster 2	Seafloor A	0.367507398128509	German	dredge before	2019-04-10 09:28:17	-0.5568463510659287	-0.30372210141686495	-0.5859801972242742	-0.42154319570203647	-0.13679476676788746	0.33722859395316324
SO268-2_147-1_OFOS-09_20190421_100807.JPG	14.0258168	-125.9202419	2.4933317601734744	0.33966150225891306	dive_147	876.889575088616	21.922239377215398	Cluster 1	Seafloor A	0.545154511928558	Belgian	reference	2019-04-21 10:08:07	-0.6882490118787221	-0.47252816283767946	-0.5455682143319305	-1.1822765193943832	-1.2515297207563587	-2.0095323852106524
SO268-1_021-1_OFOS-02_20190304_162500.JPG	11.9140779	-116.998719	2.7784987471776286	-0.706609908952639	dive_021	761.337685762127	19.033442144053176	Cluster 1	Seafloor B	0.954532265663147	German	trial	2019-03-04 16:25:00	-0.7936223011317267	-1.301114638327877	-1.4937203440186255	-1.4581662416401082	-0.46708660498669374	-1.2791178390177433
SO268-1_063-1_OFOS-04_20190317_004827.JPG	14.1026791	-125.8818721	-2.4238341627603552	-0.9317570950152939	dive_063	752.536823241433	18.813420581035825	Cluster 3	Seafloor C	0.991993188858032	Belgian	trial	2019-03-17 00:48:27	0.43980458628914204	-0.35687877345558794	0.9351848461981656	1.507526642969271	1.6385238636581962	1.1406128208312183
SO268-2_177-1_OFOS-13_20190510_014453.JPG	11.8511378	-117.0318085	1.86246883194538	1.6060983629012704	dive_177	949.787603901086	23.744690097527148	Cluster 1	Seafloor A	0.659525454044342	German	reference	2019-05-10 01:44:53	0.08041659650749684	0.9084891513619763	-1.1712663371262833	-0.7302163197771164	-1.3753891600884112	-1.3558905399642167
SO268-2_128-1_OFOS-08_20190416_143550.JPG	14.1358281	-125.8795591	-2.839761408372154	-1.2386282750430693	dive_128	1033.12235918855	25.828058979713752	Cluster 3	Seafloor C	0.999979734420776	Belgian	trial	2019-04-16 14:35:50	0.156678088621264	-0.2891152258388392	1.3663968776783144	1.7229070872224719	2.051388661431704	1.0366438493544046
SO268-2_117-1_OFOS-06_20190410_092807.JPG	11.8652302	-117.0180817	1.1870695173006087	-0.6244217652714666	dive_117	712.813094743548	17.8203273685887	Cluster 2	Seafloor A	0.715724408626556	German	dredge before	2019-04-10 09:28:07	-0.6178098791928025	-0.6853541262392021	-0.5857149548452945	-0.7854474417892061	-0.3845136454319922	0.00577566193886637
SO268-2_147-1_OFOS-09_20190421_100757.JPG	14.0258082	-125.9202481	1.5429367612749687	-0.04293424552778363	dive_147	869.620402586878	21.74051006467195	Cluster 2	Seafloor B	0.588008880615234	Belgian	reference	2019-04-21 10:07:57	-0.8775327752389406	-0.43081985371788684	0.21331041340130366	-0.6689178641218997	-0.8386649229828508	-1.6674276041378753
SO268-1_021-1_OFOS-02_20190304_162450.JPG	11.9140739	-116.9986957	1.3465526124482443	-0.8628581286985488	dive_021	892.805349544006	22.320133738600152	Cluster 2	Seafloor B	0.978648602962494	German	trial	2019-03-04 16:24:50	-0.7497833595573457	-0.9018268266540653	-0.6611879439410663	-0.6150501243084379	0.2760700310056204	-0.9381815601123136
SO268-1_063-1_OFOS-04_20190317_004817.JPG	14.1026669	-125.8818762	-2.06113095628992	-0.46265077840706564	dive_063	778.612577673932	19.4653144418483	Cluster 3	Seafloor C	0.997676908969879	Belgian	trial	2019-03-17 00:48:17	0.13658524039967265	0.4103010347853784	0.5835916575199284	1.1374306051129692	0.9779401872205838	1.5443749839232932
SO268-2_177-1_OFOS-13_20190510_014443.JPG	11.8511515	-117.0317947	2.1425420242925317	0.5471755674622694	dive_177	918.860265950514	22.971506648762848	Cluster 1	Seafloor A	0.766752243041992	German	reference	2019-05-10 01:44:43	-0.23764405772746616	-0.20923574322694743	-1.2539873625344873	-0.768085533210374	-0.7560919634281491	-1.6376718160254258
SO268-2_128-1_OFOS-08_20190416_143540.JPG	14.1358247	-125.8795441	-2.319937214856154	-1.0737520352621635	dive_128	929.339259698686	23.23348149246715	Cluster 3	Seafloor C	0.99819427728653	Belgian	trial	2019-04-16 14:35:40	0.1014227560118878	-0.24140873179546427	0.975588179882473	1.4792661625829968	1.8449562625449503	0.7939667193235579
SO268-2_117-1_OFOS-06_20190410_092757.JPG	11.8652291	-117.0181039	0.587376244098022	-0.934854555660041	dive_117	704.516279399503	17.612906984987575	Cluster 2	Seafloor A	0.445322185754776	German	dredge before	2019-04-10 09:27:57	-0.48252564542811066	-0.789246276070086	-0.4346305893255769	-0.49681773318976263	0.15221059167356804	0.38130498839734195
SO268-2_147-1_OFOS-09_20190421_100747.JPG	14.0257991	-125.9202543	2.7811764093694062	0.15055967308595355	dive_147	934.94698592598	23.3736746481495	Cluster 1	Seafloor B	0.611213564872742	Belgian	reference	2019-04-21 10:07:47	-0.6883631757890721	-0.624794378788151	-0.9631490939882525	-1.578692622308693	-1.3753891600884112	-1.425487092638181
SO268-1_021-1_OFOS-02_20190304_162440.JPG	11.9140695	-116.9986721	1.8109493446674907	-0.8163847391007785	dive_021	876.322598903397	21.908064972584924	Cluster 2	Seafloor B	0.9760622382164	German	trial	2019-03-04 16:24:40	-0.8807293647287392	-1.0293032019236852	-0.5872228001083772	-0.9242437096377637	-0.012935327435835094	-1.345135440134756
SO268-1_063-1_OFOS-04_20190317_004807.JPG	14.1026553	-125.8818801	-2.0642154641672077	-1.0597951850367509	dive_063	819.121843673467	20.478046091836674	Cluster 3	Seafloor C	0.945090293884277	Belgian	trial	2019-03-17 00:48:07	-0.10304480742487414	-0.09776117026176795	0.7395974223973636	1.1590410615388784	1.3908049849940918	1.3601352517583931
SO268-2_177-1_OFOS-13_20190510_014433.JPG	11.8511667	-117.0317808	1.6926902069701868	0.9457615552500839	dive_177	893.025934499206	22.32564836248015	Cluster 1	Seafloor D	0.895988762378693	German	reference	2019-05-10 01:44:33	-0.39598940138284794	0.6189322542453262	-1.054845114241545	-0.5121289112831603	-0.8386649229828508	-1.4590848701154455
SO268-2_128-1_OFOS-08_20190416_143530.JPG	14.1358202	-125.8795288	-4.188739887580755	-1.484766390151587	dive_128	767.491941166403	19.187298529160074	Cluster 3	Seafloor C	0.999975085258484	Belgian	trial	2019-04-16 14:35:30	0.23339623637643095	-0.10651931735118432	1.9987894874724481	2.6035416723595466	2.670685858091966	1.6084718161839047
SO268-2_117-1_OFOS-06_20190410_092747.JPG	11.865229	-117.0181291	0.4874344158623533	-0.6053795286197434	dive_117	726.083989045823	18.152099726145575	Cluster 2	Seafloor D	0.499281376600266	German	dredge before	2019-04-10 09:27:47	-0.45615378213727203	-0.49618213461273647	-0.29709376661895415	-0.31183618621527587	-0.012935327435835094	0.16274199531850755
SO268-2_147-1_OFOS-09_20190421_100737.JPG	14.0257892	-125.9202614	2.0842205984869415	-0.8186859743038423	dive_147	942.202510937695	23.555062773442376	Cluster 1	Seafloor A	0.510138988494873	Belgian	reference	2019-04-21 10:07:37	-0.7857449913175801	-1.4306036935884665	-0.030490578916905004	-1.383183049311012	-0.5909460443187461	-1.4041602886849414
SO268-1_021-1_OFOS-02_20190304_162430.JPG	11.9140657	-116.9986508	1.9447817463908548	-0.5749617832075705	dive_021	782.294701581125	19.557367539528123	Cluster 1	Seafloor B	0.962816715240478	German	trial	2019-03-04 16:24:30	-0.5497681886242318	-1.0357796474391812	-1.145405205176202	-1.0134490714576339	-0.46708660498669374	-0.573450642097727
SO268-1_063-1_OFOS-04_20190317_004757.JPG	14.1026437	-125.881884	-2.0640631647061083	-1.391581162821067	dive_063	702.761374450779	17.569034361269477	Cluster 3	Seafloor C	0.996308088302612	Belgian	trial	2019-03-17 00:47:57	-0.3553470492982655	-0.1208073525346013	0.5795380620325574	1.1188467440241836	1.7210968232128978	1.4683386798583942
SO268-2_177-1_OFOS-13_20190510_014423.JPG	11.8511836	-117.0317671	2.5506312115843373	1.0819116767263968	dive_177	829.054261316245	20.726356532906124	Cluster 1	Seafloor A	0.721547186374664	German	reference	2019-05-10 01:44:23	0.4984848362090168	-0.4358415899329787	-1.4627648285506363	-1.0787132155826222	-1.2102432409790078	-1.7916714096909856
SO268-2_128-1_OFOS-08_20190416_143520.JPG	14.1358149	-125.8795121	-3.2553715268995855	-1.526169971432125	dive_128	922.349257386188	23.0587314346547	Cluster 3	Seafloor C	0.999675631523132	Belgian	trial	2019-04-16 14:35:20	-0.06308743880239134	-0.17724210238039845	1.5345115337698396	1.9501449965721787	2.464253459205212	1.2013573759797511
SO268-2_117-1_OFOS-06_20190410_092737.JPG	11.8652311	-117.0181616	-1.2444016554239625	-0.3361162253645816	dive_117	736.335543934384	18.4083885983596	Cluster 2	Seafloor D	0.531764388084412	German	dredge before	2019-04-10 09:27:37	-0.30111919188203884	0.2942331673853625	1.097870682728705	0.5652683138930766	0.3173565107829712	0.5537245060829613
SO268-2_147-1_OFOS-09_20190421_100727.JPG	14.0257796	-125.9202682	2.589072992280306	0.03132585528151562	dive_147	940.256075414685	23.506401885367126	Cluster 1	Seafloor A	0.98067045211792	Belgian	reference	2019-04-21 10:07:27	-0.9527667921595582	-0.48576003921395383	-0.6376015536976319	-1.5893620780205404	-1.4579621196431127	-1.2251523987433128
SO268-1_021-1_OFOS-02_20190304_162420.JPG	11.9140629	-116.9986324	2.0876581450759146	-1.033980093220981	dive_021	805.553485222343	20.138837130558578	Cluster 1	Seafloor B	0.837408542633056	German	trial	2019-03-04 16:24:20	-0.9404370898417636	-1.235951632679658	-0.9420161957503378	-1.2188078079730058	-0.13679476676788746	-0.8911461514810769
SO268-1_063-1_OFOS-04_20190317_004747.JPG	14.1026365	-125.8818892	-2.315641329827824	-1.164661976528458	dive_063	782.439005642897	19.560975141072426	Cluster 3	Seafloor C	0.996851623058319	Belgian	trial	2019-03-17 00:47:47	0.2465250860666753	-0.4015861750371719	0.6929666589458002	1.3230372713112915	1.5559509041034947	1.6519438050823145
SO268-2_177-1_OFOS-13_20190510_014413.JPG	11.8512009	-117.0317537	2.3732742891320484	1.246926844945629	dive_177	792.848773387719	19.821219334692977	Cluster 1	Seafloor B	0.556610107421875	German	reference	2019-05-10 01:44:13	-0.4102598901765918	0.7970544334461227	-1.366689425974888	-1.0606724444982865	-1.1689567612016571	-1.7691120882405813
SO268-2_128-1_OFOS-08_20190416_143510.JPG	14.1358096	-125.8794928	-3.035628341849951	-1.048391050016074	dive_128	995.770502150196	24.8942625537549	Cluster 3	Seafloor C	0.999922275543213	Belgian	trial	2019-04-16 14:35:10	0.5064763099335132	-0.3616514156123919	1.4754201446451223	1.9509766031414482	2.1339616209864056	0.840746306484394
SO268-2_117-1_OFOS-06_20190410_092717.JPG	11.8652404	-117.0182279	1.3037903236765114	-0.46721458670753657	dive_117	705.308625267485	17.632715631687127	Cluster 2	Seafloor D	0.512793183326721	German	dredge before	2019-04-10 09:27:17	-0.6462366928699402	-0.5129312190920416	-0.8651045550555593	-0.74918486961903	-0.5083730847640445	0.06531417040403177
SO268-2_147-1_OFOS-09_20190421_100717.JPG	14.0257704	-125.9202743	2.546923258315194	-0.5924634712167147	dive_147	956.949207987543	23.923730199688574	Cluster 1	Seafloor A	0.825203776359558	Belgian	reference	2019-04-21 10:07:17	-1.1187611178083867	-1.0537343471606018	-0.4145961405049508	-1.5492780756630133	-0.8799514027602016	-1.5849584796910934
SO268-1_021-1_OFOS-02_20190304_162410.JPG	11.914061	-116.9986149	1.3607067016928565	-0.9166076486666673	dive_021	881.494412085152	22.0373603021288	Cluster 2	Seafloor B	0.934946060180664	German	trial	2019-03-04 16:24:10	-0.6758051456505775	-1.1110459080915736	-0.32454346977356197	-0.7115985155630782	0.2760700310056204	-1.2017994609582883
SO268-1_063-1_OFOS-04_20190317_004737.JPG	14.1026325	-125.8818962	-2.2143810151811376	-1.1923894722654762	dive_063	813.952665512788	20.348816637819702	Cluster 3	Seafloor C	0.999993205070496	Belgian	trial	2019-03-17 00:47:37	0.05918210918240598	-0.3556432669264782	0.8185329777664859	1.2375854534282247	1.4733779445487933	1.505428504669888
SO268-2_177-1_OFOS-13_20190510_014403.JPG	11.8512209	-117.031738	1.8636468258861667	1.4351778790076668	dive_177	787.140005331041	19.678500133276025	Cluster 1	Seafloor D	0.571958124637604	German	reference	2019-05-10 01:44:03	-0.3392499379389224	1.135662932520905	-1.1188002413372706	-0.7748091006088652	-1.2515297207563587	-1.386649739845671
SO268-2_128-1_OFOS-08_20190416_143500.JPG	14.1358045	-125.8794707	-3.7985735625549752	-1.4533003262891975	dive_128	878.880520208737	21.972013005218425	Cluster 3	Seafloor C	0.99999737739563	Belgian	trial	2019-04-16 14:35:00	0.27301111326786387	-0.2980327931255603	1.891052069429817	2.3744680056511633	2.5468264187599137	1.3052215561579867
SO268-2_117-1_OFOS-06_20190410_092707.JPG	11.8652474	-117.0182578	-0.2832057905416177	0.07654739357213967	dive_117	718.647330055529	17.966183251388223	Cluster 2	Seafloor A	0.454523712396622	German	dredge before	2019-04-10 09:27:07	-0.19426177179448484	0.37102388367447936	0.33840679192011247	0.09920940369311804	0.02835115234151569	-0.01855877398331925
SO268-2_147-1_OFOS-09_20190421_100707.JPG	14.0257615	-125.9202787	2.282297053623792	-0.6002523564182599	dive_147	1036.65363581585	25.916340895396253	Cluster 1	Seafloor A	0.984782993793488	Belgian	reference	2019-04-21 10:07:07	-1.0820003386757024	-0.9930151795122459	-0.497550694529428	-1.2896301388619886	-0.8386649229828508	-1.2710926981721273
SO268-1_021-1_OFOS-02_20190304_162400.JPG	11.9140601	-116.9985996	1.7709940398393003	-0.46094000364104	dive_021	855.508961654618	21.387724041365452	Cluster 1	Seafloor B	0.915726900100708	German	trial	2019-03-04 16:24:00	-0.8312963915472105	-0.6994428861759885	-0.5900539741970062	-0.8834723589933664	-0.3845136454319922	-1.1721887786007672
SO268-1_063-1_OFOS-04_20190317_004727.JPG	14.102629	-125.8819036	-2.8525957183808135	-0.8383618655767257	dive_063	825.040935242813	20.626023381070326	Cluster 3	Seafloor C	0.939800202846527	Belgian	trial	2019-03-17 00:47:27	0.2788334726957114	0.12190989786151724	1.1754367801628962	1.6397577446706386	1.5972373838808456	1.549160537339785
SO268-2_177-1_OFOS-13_20190510_014353.JPG	11.8512414	-117.0317209	2.1507157691842034	0.632356420277096	dive_177	848.744950703196	21.2186237675799	Cluster 1	Seafloor A	0.49649766087532	German	reference	2019-05-10 01:43:53	-0.3156180084964826	-0.05830467142890139	-1.1385233186695327	-0.7779318681342762	-0.7560919634281491	-1.8419443546170473
SO268-2_128-1_OFOS-08_20190416_143450.JPG	14.1358001	-125.8794471	-4.573842704355549	-1.5329893093196167	dive_128	1093.86471870222	27.3466179675555	Cluster 3	Seafloor C	0.999994277954102	Belgian	trial	2019-04-16 14:34:50	0.168322807476959	0.03968893110171543	2.4527258714643687	2.774207706248783	2.9184047367560706	1.4489531811858947
SO268-2_117-1_OFOS-06_20190410_092657.JPG	11.8652546	-117.018284	0.8300233112766822	-0.30294870865430357	dive_117	697.539176505925	17.438479412648125	Cluster 2	Seafloor B	0.516476213932037	German	dredge before	2019-04-10 09:26:57	-0.5796791331359189	-0.16825478875735655	-0.38155039976785143	-0.5206146926022235	-0.21936772632258902	-0.21918197539363554
SO268-2_147-1_OFOS-09_20190421_100657.JPG	14.0257517	-125.9202819	2.3170993539290934	0.47754128082581243	dive_147	1002.36043227754	25.0590108069385	Cluster 1	Seafloor A	0.933629333972931	Belgian	reference	2019-04-21 10:06:57	-0.7570898498197425	-0.05141971165781258	-0.647046488844619	-1.2513196648001463	-1.4579621196431127	-1.3630295161788026
SO268-1_021-1_OFOS-02_20190304_162350.JPG	11.9140605	-116.9985852	0.9931634147676978	-0.6289352500421943	dive_021	873.387541792564	21.8346885448141	Cluster 2	Seafloor B	0.992914915084839	German	trial	2019-03-04 16:23:50	-0.5713451676803725	-0.8070315918318706	-0.23932282325045356	-0.29908205689269907	0.2347835512282696	-1.1657869229879134
SO268-1_063-1_OFOS-04_20190317_004717.JPG	14.1026255	-125.8819109	-3.502697397210886	-1.310199660734159	dive_063	880.446964336354	22.01117410840885	Cluster 3	Seafloor C	0.999817192554474	Belgian	trial	2019-03-17 00:47:17	0.17768424812565495	-0.07130738127155059	1.5341050209933544	2.113436886495117	2.257821060318458	1.5888573799787868
SO268-2_177-1_OFOS-13_20190510_014343.JPG	11.8512607	-117.0317027	1.6940782008694524	0.5011382192864944	dive_177	852.15113987457	21.30377849686425	Cluster 2	Seafloor D	0.684483170509338	German	reference	2019-05-10 01:43:43	-0.365735965140111	0.13227221068631048	-1.1420723770229892	-0.6709516230447072	-0.7973784432054999	-0.9015148600560491
SO268-2_128-1_OFOS-08_20190416_143440.JPG	14.1357959	-125.8794205	-3.404984728465447	-1.7527984368071958	dive_128	1072.51792213657	26.81294805341425	Cluster 3	Seafloor C	0.999998092651367	Belgian	trial	2019-04-16 14:34:40	-0.004978008434266382	-0.4703759901740687	1.6936713765016138	2.0608731284109947	2.670685858091966	1.1577748028393828
SO268-2_117-1_OFOS-06_20190410_092647.JPG	11.8652606	-117.0183061	-0.4033916409656074	-0.3443178244011196	dive_117	675.373519404599	16.884337985114975	Cluster 2	Seafloor B	0.642192661762237	German	dredge before	2019-04-10 09:26:47	-0.4232745759564862	-0.028792007402903653	0.7375100801976062	0.09090182378174949	-0.09550828699053665	0.23811711561462232
SO268-2_147-1_OFOS-09_20190421_100647.JPG	14.0257412	-125.9202842	2.1373935019935346	0.0005416002290114363	dive_147	991.419777700856	24.7854944425214	Cluster 1	Seafloor A	0.852494478225708	Belgian	reference	2019-04-21 10:06:47	-0.23787238554816606	-1.0688593383798672	-0.39692580854040826	-1.267903710091377	-1.2928162005337094	-1.0671821685907197
SO268-1_021-1_OFOS-02_20190304_162340.JPG	11.9140626	-116.998571	2.0827249460245176	-0.6948542006602303	dive_021	826.91788007504	20.672947001876	Cluster 1	Seafloor B	0.440930724143982	German	trial	2019-03-04 16:23:40	-0.9219425363650715	-0.9279318839626791	-1.0840621388995315	-0.9290777763958464	-0.13679476676788746	-1.2780205696212374
SO268-1_063-1_OFOS-04_20190317_004707.JPG	14.1026208	-125.8819172	-2.262341538356453	-1.4510699141284598	dive_063	828.866194880322	20.721654872008052	Cluster 3	Seafloor C	0.999994993209839	Belgian	trial	2019-03-17 00:47:07	-0.08420776221713225	-0.5726639742695757	1.0091153931988175	1.3547118643816272	1.7623833029902487	1.1490283845799392
SO268-2_177-1_OFOS-13_20190510_014333.JPG	11.8512791	-117.0316845	2.072430347800589	0.04397685402857699	dive_177	958.953975374888	23.9738493843722	Cluster 1	Seafloor A	0.621395707130432	German	reference	2019-05-10 01:43:33	-0.398158515679497	-0.640098717729384	-1.0879052703253433	-0.763073265044576	-0.46708660498669374	-1.6198000474853735
SO268-2_128-1_OFOS-08_20190416_143430.JPG	14.1357924	-125.8793942	-3.416187683128512	-1.427204657086221	dive_128	787.947461461606	19.69868653654015	Cluster 3	Seafloor C	0.999854803085327	Belgian	trial	2019-04-16 14:34:30	0.36856630623077274	-0.4060100855123722	1.5812864506882383	1.9532111922221327	2.257821060318458	1.623836385120657
SO268-2_117-1_OFOS-06_20190410_092637.JPG	11.8652649	-117.018324	0.2540187740694128	-0.9931345241921273	dive_117	685.148144128223	17.128703603205572	Cluster 2	Seafloor B	0.739911496639252	German	dredge before	2019-04-10 09:26:37	-0.544516648748134	-0.7060986794134517	-0.23140591485190973	-0.20751764786611812	0.358642990560322	0.33507073292533374
SO268-2_147-1_OFOS-09_20190421_100637.JPG	14.0257306	-125.9202862	2.2060716545239676	-0.541382621636375	dive_147	950.117839567177	23.752945989179427	Cluster 1	Seafloor A	0.989977955818176	Belgian	reference	2019-04-21 10:06:37	-0.7726161416273358	-1.1592605540138565	-0.2418916380294336	-1.337093942373349	-0.6735190038734477	-1.578863760661353
SO268-1_021-1_OFOS-02_20190304_162330.JPG	11.9140663	-116.9985569	1.9625991157859026	-0.6822818338029489	dive_021	785.250846411639	19.631271160290975	Cluster 1	Seafloor B	0.661385536193848	German	trial	2019-03-04 16:23:30	-0.6125583393167048	-1.0730640460837737	-1.0984169411268903	-1.116667286829076	-0.42580012520934296	-0.5207039955216394
SO268-1_063-1_OFOS-04_20190317_004657.JPG	14.1026126	-125.8819229	-2.3222348769714762	-1.0495817313855886	dive_063	772.061379880063	19.301534497001576	Cluster 3	Seafloor C	0.834777474403381	Belgian	trial	2019-03-17 00:46:57	0.11546491698493175	-0.12824031923392398	0.7938827349378224	1.2539714971553457	1.4733779445487933	1.6183793294319113
SO268-2_177-1_OFOS-13_20190510_014323.JPG	11.8512936	-117.031668	2.1597260490927246	1.5132326668380234	dive_177	847.018653547831	21.175466338695777	Cluster 1	Seafloor B	0.374366223812103	German	reference	2019-05-10 01:43:23	0.3651413889202742	0.41203472943106473	-1.2626769335152568	-0.9445247269903407	-1.3753891600884112	-1.5417704437755775
SO268-2_128-1_OFOS-08_20190416_143420.JPG	14.1357898	-125.8793683	-2.8329029510122306	-1.1117641340656335	dive_128	1039.13792927812	25.978448231953003	Cluster 3	Seafloor C	0.999987602233887	Belgian	trial	2019-04-16 14:34:20	0.1831641158224526	-0.29166594899571124	1.5025613593806753	1.7795044200269146	1.8449562625449503	0.9425629442675559
SO268-2_117-1_OFOS-06_20190410_092627.JPG	11.865268	-117.0183389	0.37777368752641594	0.072635241174638	dive_117	711.036515891378	17.77591289728445	Cluster 2	Seafloor B	0.566249251365662	German	dredge before	2019-04-10 09:26:27	0.0014151705453308643	-0.003135319399208858	-0.45998430107241167	-0.2986436248578816	-0.3845136454319922	0.4387694174246251
SO268-2_147-1_OFOS-09_20190421_100627.JPG	14.0257194	-125.9202885	1.604917402341152	-0.6484786688674762	dive_147	936.559866968611	23.413996674215277	Cluster 2	Seafloor B	0.615558624267578	Belgian	reference	2019-04-21 10:06:27	-0.616668240089303	-1.0903810650159762	0.0611939090590639	-1.1163900846393264	-0.3845136454319922	-1.1883503237858979
SO268-1_021-1_OFOS-02_20190304_162320.JPG	11.9140705	-116.9985427	1.754967288837422	-0.6369205194373742	dive_021	844.624746758172	21.1156186689543	Cluster 2	Seafloor B	0.997711181640625	German	trial	2019-03-04 16:23:20	-0.7338004121083526	-0.8321701641943255	-0.8277226780360796	-0.917672886303017	-0.09550828699053665	-1.0178636873461535
SO268-1_063-1_OFOS-04_20190317_004647.JPG	14.1026032	-125.8819284	-2.0268300084106663	-0.7660273148325121	dive_063	721.888743860273	18.047218596506827	Cluster 3	Seafloor C	0.952066779136658	Belgian	trial	2019-03-17 00:46:47	-0.31447636939298307	0.38301028975931223	0.7162705083942251	1.2352150918464218	1.2256590658846886	1.1822528101351673
SO268-2_177-1_OFOS-13_20190510_014313.JPG	11.8513061	-117.0316526	1.0716343972602225	1.4396365710851233	dive_177	907.113117790878	22.677827944771952	Cluster 4	Seafloor D	0.905131816864014	German	reference	2019-05-10 01:43:13	0.30109543521395177	0.8891195973894781	-0.662955265444445	-0.2507442179054926	-0.6735190038734477	-1.4881858476179033
SO268-2_128-1_OFOS-08_20190416_143410.JPG	14.1357879	-125.8793439	-2.8073602048356547	-1.009421789954882	dive_128	1099.96566424111	27.499141606027752	Cluster 3	Seafloor C	0.999796450138092	Belgian	trial	2019-04-16 14:34:10	0.07482256490034925	-0.13695861127401446	1.332618837329712	1.9586449208601222	1.8036697827675996	0.8650958789768249
SO268-2_117-1_OFOS-06_20190410_092617.JPG	11.8652704	-117.0183524	0.2716399753023504	-0.6195642202361031	dive_117	685.87264240315	17.146816060078752	Cluster 2	Seafloor B	0.592384040355682	German	dredge before	2019-04-10 09:26:17	-0.42635700153593487	-0.3632854726347629	-0.17131986680601838	-0.25494750825220436	0.2347835512282696	0.12821655069577315
SO268-1_021-1_OFOS-02_20190304_130140.JPG	11.9297104	-117.0111377	2.7865489524559974	-1.0274026388861115	dive_021	804.220618714198	20.10551546785495	Cluster 1	Seafloor B	0.993717074394226	German	trial	2019-03-04 13:01:40	-0.9797094750021466	-1.5676054256470309	-1.248025175146211	-1.5709479325581468	-0.46708660498669374	-1.2111214027032668
SO268-1_030-1_OFOS-03_20190307_130940.JPG	11.9341894	-117.0161078	0.02439645520376533	-1.9279230422053864	dive_030	788.178671823499	19.704466795587475	Cluster 2	Seafloor B	0.996931672096252	German	trial	2019-03-07 13:09:40	-0.9039046385297792	-1.1315712584945292	0.18162836446045103	-0.5270667149985004	1.1017996265526362	0.5479803218841134
SO268-2_117-1_OFOS-06_20190410_055347.JPG	11.8583493	-117.0466082	-1.4319043947312398	0.10877039100196251	dive_117	944.348134559889	23.608703363997225	Cluster 3	Seafloor A	0.440837979316711	German	dredge before	2019-04-10 05:53:47	-0.07347635464423688	0.7371722218336156	0.8206059046195665	0.8047596914675293	0.19349707145091882	0.7868492633618696
SO268-2_164-1_OFOS-12_20190429_102939.JPG	11.8636051	-117.0112502	2.9568692994207724	-0.2644615576217003	dive_164	819.815906114317	20.495397652857925	Cluster 1	Seafloor A	0.975035190582275	German	dredge after	2019-04-29 10:29:39	-0.7034328119552656	-1.1278946301941941	-1.2786866175418874	-1.502023588090854	-0.9212378825375523	-1.6698945793265976
SO268-2_128-1_OFOS-08_20190416_105921.JPG	14.1337934	-125.856514	-2.32948972173075	-2.5557363962607025	dive_128	952.878394314468	23.8219598578617	Cluster 3	Seafloor C	0.998404800891876	Belgian	trial	2019-04-16 10:59:21	-0.6227189273378504	-1.0199671566190398	0.9824354695571045	1.2482209660147978	3.0422641760881226	0.8583534089454088
SO268-1_021-1_OFOS-02_20190304_130130.JPG	11.9297095	-117.011161	2.0524965371888184	-0.9485817560210249	dive_021	847.081584996303	21.177039624907575	Cluster 1	Seafloor B	0.991622745990753	German	trial	2019-03-04 13:01:30	-1.0237767443972277	-1.1029354055537064	-0.8565360729869118	-1.1144044118106518	-0.13679476676788746	-1.0917192461569987
SO268-1_030-1_OFOS-03_20190307_130931.JPG	11.9341698	-117.0161172	1.138053683473956	-2.0603228147612214	dive_030	846.297770293224	21.1574442573306	Cluster 2	Seafloor B	0.99235337972641	German	trial	2019-03-07 13:09:31	-1.145932128471675	-1.5571833302482485	-0.4860616632227359	-1.1290763277113336	0.6889348287791284	0.26260775095749245
SO268-2_117-1_OFOS-06_20190410_055327.JPG	11.8583552	-117.0466301	-3.211993735850809	1.0462420582494485	dive_117	793.2786831463	19.8319670786575	Cluster 3	Seafloor A	0.535432577133179	German	dredge before	2019-04-10 05:53:27	-0.21698038995412505	2.195368839053318	3.3824378896736267	1.7454396652183817	0.06963763211886649	-0.12891686415292178
SO268-2_164-1_OFOS-12_20190429_102929.JPG	11.8636046	-117.0112603	2.6530237102204457	0.36833870290575976	dive_164	847.85158492198	21.196289623049502	Cluster 1	Seafloor A	0.563062965869904	German	dredge after	2019-04-29 10:29:29	-0.6524015440288375	-0.2636179580324488	-1.1709549656379192	-1.3991448039721743	-1.2515297207563587	-1.426897863755082
SO268-2_128-1_OFOS-08_20190416_105911.JPG	14.1337927	-125.8564963	-3.8201026948290284	-3.547229889003497	dive_128	1096.86036110036	27.421509027509	Cluster 3	Seafloor C	0.999995708465576	Belgian	trial	2019-04-16 10:59:11	-0.7027478284931659	-1.1177614839030259	1.666876130086441	1.9298045787503566	4.817582806514207	1.156684198079612
SO268-1_021-1_OFOS-02_20190304_130120.JPG	11.9297075	-117.011184	2.188380733051995	-1.273164409018992	dive_021	867.922982108369	21.698074552709222	Cluster 1	Seafloor B	0.996562063694	German	trial	2019-03-04 13:01:20	-0.9956924224511398	-1.6257340150891884	-0.8769193731972921	-1.0790469896478496	0.11092411189621726	-1.3892507481496765
SO268-1_030-1_OFOS-03_20190307_130922.JPG	11.9341509	-117.0161282	-0.835267100184297	-1.9218615429021655	dive_030	806.912423708964	20.172810592724097	Cluster 2	Seafloor B	0.99297684431076	German	trial	2019-03-07 13:09:22	-0.939295450738264	-0.8079084029170452	0.6278698363927546	0.13129697145432145	1.4320914647714427	0.7074489064644754
SO268-2_117-1_OFOS-06_20190410_055322.JPG	11.8583562	-117.0466342	0.1949135762504002	-0.7876388805969939	dive_117	821.234140604765	20.530853515119126	Cluster 2	Seafloor B	0.472292453050613	German	dredge before	2019-04-10 05:53:22	-0.6623338042292833	-0.40080900157531246	0.12391796554801081	-0.17902239419667068	0.358642990560322	-0.13925767551522863
SO268-2_164-1_OFOS-12_20190429_102919.JPG	11.8636035	-117.0112722	2.254552085786823	0.1347280281706916	dive_164	816.01948326423	20.40048708160575	Cluster 1	Seafloor D	0.615381181240082	German	dredge after	2019-04-29 10:29:19	-0.3668776042436105	-0.6167137675372784	-1.1351587767536129	-1.056276809775	-0.8386649229828508	-1.2916728522411154
SO268-2_128-1_OFOS-08_20190416_105901.JPG	14.1337897	-125.8564802	-3.075889773699672	-2.9315947293397038	dive_128	868.234818984232	21.7058704746058	Cluster 3	Seafloor C	0.999285161495209	Belgian	trial	2019-04-16 10:59:01	-0.5925796550054634	-1.0931709184688052	1.3381514473868112	1.6254790033044082	3.6202748929710338	1.2068529221957862
SO268-1_021-1_OFOS-02_20190304_130110.JPG	11.9297051	-117.0112059	1.3271345428015604	-1.133859172953742	dive_021	888.491094979833	22.212277374495823	Cluster 2	Seafloor B	0.99866771697998	German	trial	2019-03-04 13:01:10	-0.7459017866054473	-1.1458493299156147	-0.5443630913491966	-0.7133918440151781	0.565075389447076	-1.0379820929746109
SO268-1_030-1_OFOS-03_20190307_130913.JPG	11.934134	-117.0161393	-1.2128624677226945	-2.08811091277281	dive_030	813.70402830916	20.342600707728998	Cluster 2	Seafloor B	0.9969282746315	German	trial	2019-03-07 13:09:13	-0.7793518123379829	-1.1424716144852252	0.7718474359975455	0.603867304519781	1.6385238636581962	0.7212236128355934
SO268-2_117-1_OFOS-06_20190410_055317.JPG	11.8583575	-117.0466388	-0.6608828945573479	-0.6648045296808087	dive_117	829.313000914745	20.732825022868624	Cluster 2	Seafloor B	0.95447450876236	German	dredge before	2019-04-10 05:53:17	-0.17051567844169507	-0.4282691305610144	0.6521683447623543	0.2997001303251119	0.4412159501150235	0.2972908849522061
SO268-2_164-1_OFOS-12_20190429_102909.JPG	11.8636024	-117.011284	2.518595069693767	0.7050304644400637	dive_164	760.290474605255	19.007261865131376	Cluster 1	Seafloor A	0.586696565151215	German	dredge after	2019-04-29 10:29:09	-0.32988849729022646	-0.058782932020814846	-1.3025728469963183	-1.292147587319979	-1.3341026803110603	-1.2862051764330988
SO268-2_128-1_OFOS-08_20190416_105851.JPG	14.1337848	-125.8564676	-3.277115037144239	-3.2832319166754225	dive_128	765.475789576969	19.136894739424225	Cluster 3	Seafloor C	0.999993681907654	Belgian	trial	2019-04-16 10:58:51	-0.6534290192219872	-1.1214082209163667	1.2669281024933141	1.500523044787263	3.991853210967191	1.67189124208078
SO268-1_021-1_OFOS-02_20190304_130100.JPG	11.929703	-117.0112289	2.0336250171171355	-1.1111927304588287	dive_021	926.851574241199	23.171289356029977	Cluster 2	Seafloor B	0.634698212146759	German	trial	2019-03-04 13:01:00	-1.0453537234533683	-1.2365992772312078	-0.8610394272908207	-1.1679100916211893	-0.09550828699053665	-0.9147304612211313
SO268-1_030-1_OFOS-03_20190307_130904.JPG	11.9341176	-117.0161506	1.6057021899881994	-1.580998281156083	dive_030	736.291573233845	18.407289330846126	Cluster 2	Seafloor B	0.988825261592865	German	trial	2019-03-07 13:09:04	-0.9293631905378182	-1.4981679659585847	-0.8995284029355827	-1.4043833596398214	-0.26065420609993983	0.7589954632007411
SO268-2_117-1_OFOS-06_20190410_055308.JPG	11.8583595	-117.0466464	-0.45017533023011336	-0.3338908569751487	dive_117	793.82102239328	19.845525559832	Cluster 2	Seafloor A	0.524186909198761	German	dredge before	2019-04-10 05:53:08	-0.7422485414742489	0.30378841546130175	0.9512867884435644	0.08888786501535702	0.02835115234151569	-0.060728792816849474
SO268-2_164-1_OFOS-12_20190429_102859.JPG	11.8635972	-117.0112975	2.226737299556908	0.32028565265966097	dive_164	809.110855783329	20.227771394583225	Cluster 1	Seafloor D	0.689316511154175	German	dredge after	2019-04-29 10:28:59	-0.5337852411752386	-0.19328375973416492	-1.0884098074592579	-1.0804697723156806	-0.8799514027602016	-1.369516064584269
SO268-2_128-1_OFOS-08_20190416_105841.JPG	14.1337799	-125.8564576	-3.970753137177869	-3.6454634047871224	dive_128	841.869750094342	21.046743752358548	Cluster 3	Seafloor C	0.999914407730102	Belgian	trial	2019-04-16 10:58:41	-0.8052670199874218	-1.0379716751521182	1.7225164852151529	1.853415575316055	4.6524368874048045	1.7227121276250454
SO268-1_021-1_OFOS-02_20190304_130050.JPG	11.9297024	-117.0112531	1.241146779521249	-1.0645661817595755	dive_021	951.790430050169	23.794760751254223	Cluster 2	Seafloor B	0.989979267120361	German	trial	2019-03-04 13:00:50	-0.874450349659492	-1.038489790793358	-0.4055894318971335	-0.5856836637568912	0.358642990560322	-0.9833053498681814
SO268-1_030-1_OFOS-03_20190307_130855.JPG	11.9341015	-117.0161614	0.5661697319561423	-1.0567956896249615	dive_030	759.298914763652	18.9824728690913	Cluster 2	Seafloor B	0.910678327083588	German	trial	2019-03-07 13:08:55	-0.656054789160036	-0.7796312454201576	0.10962082470738158	-0.9197603885075138	-0.17808124654523827	0.6921319667883099
SO268-2_117-1_OFOS-06_20190410_055257.JPG	11.8583627	-117.0466574	-0.20331310309675762	-0.286301618113721	dive_117	855.677542000928	21.3919385500232	Cluster 2	Seafloor A	0.462964534759522	German	dredge before	2019-04-10 05:52:57	-0.48903298831805786	0.07019797136087615	0.5712290562042275	-0.047917072816991355	-0.13679476676788746	0.16868571180729344
SO268-2_164-1_OFOS-12_20190429_102849.JPG	11.8635905	-117.0113117	2.9472953244489806	0.0006758748423415297	dive_164	810.921991255608	20.2730497813902	Cluster 1	Seafloor D	0.643658638000488	German	dredge after	2019-04-29 10:28:49	-0.7691912243168373	-0.7468106123000913	-1.3882490184746268	-1.3484366034031654	-0.8799514027602016	-1.9372864490668256
SO268-2_128-1_OFOS-08_20190416_105831.JPG	14.1337765	-125.8564495	-3.1973376041808463	-3.4803132289966676	dive_128	825.622327097347	20.640558177433675	Cluster 3	Seafloor C	0.999956130981445	Belgian	trial	2019-04-16 10:58:31	-0.6681561636571308	-1.299839276749441	1.276753602792742	1.404925061040362	4.280858569408647	1.4358731216667437
SO268-1_021-1_OFOS-02_20190304_130040.JPG	11.9297032	-117.0112783	1.5025067983066784	-1.3310253619806987	dive_021	775.559372269181	19.388984306729526	Cluster 2	Seafloor B	0.99728798866272	German	trial	2019-03-04 13:00:40	-1.0261741865145766	-1.1388846600458737	-0.8103579514212172	-0.8474502172938984	0.48250242989237435	-0.7130736239266467
SO268-1_030-1_OFOS-03_20190307_130846.JPG	11.9340843	-117.0161723	0.811211369410603	-1.7611584188524185	dive_030	777.918382193466	19.44795955483665	Cluster 2	Seafloor B	0.858075141906738	German	trial	2019-03-07 13:08:46	-1.1144228892150885	-1.3141472394575209	0.06270175432214607	-0.9585602092920956	0.2760700310056204	0.340426921874401
SO268-2_117-1_OFOS-06_20190410_055254.JPG	11.8583636	-117.046661	-0.025823590851481528	-0.37947687596403884	dive_117	840.748589070274	21.018714726756848	Cluster 2	Seafloor B	0.967924535274506	German	dredge before	2019-04-10 05:52:54	-0.5365251750236375	-0.07108817850025682	0.11883511430742733	0.011395710009572407	-0.21936772632258902	0.42924250807290026
SO268-2_164-1_OFOS-12_20190429_102839.JPG	11.8635835	-117.0113258	2.1813563713568156	0.4828701624320366	dive_164	798.814441313972	19.9703610328493	Cluster 1	Seafloor A	0.654258728027344	German	dredge after	2019-04-29 10:28:39	-0.2579652337697574	-0.1862891985774294	-1.137825615890067	-1.2409528686219982	-1.2102432409790078	-0.8198840377673139
SO268-2_128-1_OFOS-08_20190416_105821.JPG	14.1337749	-125.8564421	-4.50413194220594	-3.754786048399101	dive_128	858.206645962626	21.45516614906565	Cluster 3	Seafloor C	0.999999284744263	Belgian	trial	2019-04-16 10:58:21	-0.5223688501402436	-1.1601274013367	1.9008054929958376	2.3042877655486427	5.271734084065066	1.5306484814644268
SO268-1_021-1_OFOS-02_20190304_130030.JPG	11.9297055	-117.0113039	1.9334410893663192	-1.174271484569177	dive_021	818.518847705043	20.462971192626075	Cluster 2	Seafloor B	0.991518676280975	German	trial	2019-03-04 13:00:30	-0.9329022717586668	-1.3152033982646634	-0.9724671740844122	-0.9814265613532112	0.2760700310056204	-1.1366496366231489
SO268-1_030-1_OFOS-03_20190307_130837.JPG	11.9340663	-117.0161824	0.4931690043405214	-2.224560366565066	dive_030	778.039719490992	19.450992987274798	Cluster 2	Seafloor B	0.992564380168915	German	trial	2019-03-07 13:08:37	-1.0640766047507602	-1.5767322319427142	-0.017205395413458547	-0.8006850764444992	0.9779401872205838	0.48795894965952447
SO268-2_117-1_OFOS-06_20190410_055248.JPG	11.8583654	-117.0466685	-0.48408989963934757	-0.32779085850353734	dive_117	862.246308269595	21.556157706739874	Cluster 2	Seafloor B	0.807473242282867	German	dredge before	2019-04-10 05:52:48	-0.4571812573304216	0.1727749045639879	0.7252137894766285	0.09023993283885097	0.15221059167356804	0.12466536401093424
SO268-2_164-1_OFOS-12_20190429_102829.JPG	11.8635765	-117.0113399	2.2939342263456237	0.35148049734585757	dive_164	759.902727368818	18.997568184220448	Cluster 1	Seafloor D	0.477074563503265	German	dredge after	2019-04-29 10:28:29	-0.7570898498197425	0.06092170863021026	-1.21360709340485	-1.2318249965164518	-1.1689567612016571	-0.9222021389499814
SO268-2_128-1_OFOS-08_20190416_105811.JPG	14.1337747	-125.8564335	-3.3911478577883223	-2.8829586036576025	dive_128	946.620354109415	23.665508852735375	Cluster 3	Seafloor C	0.997660160064697	Belgian	trial	2019-04-16 10:58:11	-0.47795908901411266	-0.9834200763869807	1.4613075202420296	1.861230979910917	3.8679937716351387	1.1443975890133562
SO268-1_021-1_OFOS-02_20190304_130020.JPG	11.9297085	-117.0113303	2.356933477208822	-0.6195833721285601	dive_021	827.240114030925	20.681002850773126	Cluster 1	Seafloor A	0.893699705600739	German	trial	2019-03-04 13:00:20	-0.9406654176624634	-1.114742463916572	-0.4879500736382583	-1.389946217022312	-0.6735190038734477	-1.490358684229168
SO268-1_030-1_OFOS-03_20190307_130828.JPG	11.9340464	-117.0161927	1.7664543201173686	-1.5949337282853464	dive_030	758.986551264332	18.9746637816083	Cluster 2	Seafloor B	0.989659130573273	German	trial	2019-03-07 13:08:28	-1.1047189568353428	-1.5038572742498895	-0.7201207642522701	-1.430256506881688	-0.17808124654523827	0.18335821408429256
SO268-2_117-1_OFOS-06_20190410_055245.JPG	11.8583662	-117.0466728	-0.052916964291577905	-0.48085442074098367	dive_117	864.353022022236	21.6088255505559	Cluster 2	Seafloor A	0.469293743371964	German	dredge before	2019-04-10 05:52:45	-0.6634754433327829	0.04572697107462402	0.34404895861201	-0.08548645531029529	0.19349707145091882	-0.05094256615052516
SO268-2_164-1_OFOS-12_20190429_102819.JPG	11.8635706	-117.0113544	2.6219388279135907	-0.35648940088416664	dive_164	841.347148811193	21.033678720279827	Cluster 1	Seafloor A	0.909783244132996	German	dredge after	2019-04-29 10:28:19	-0.7130225804246615	-0.9308811576128128	-1.3313228144217588	-1.5277496484565325	-0.9625243623149031	-0.809931903800269
SO268-2_128-1_OFOS-08_20190416_105801.JPG	14.1337758	-125.8564237	-3.453098678201448	-3.3062481849214915	dive_128	993.264945038273	24.831623625956826	Cluster 3	Seafloor C	0.999757587909698	Belgian	trial	2019-04-16 10:58:01	-0.7407644106396996	-1.0041347382742356	1.4248280439249337	1.7336246290284525	4.363431528963349	1.2136011469741383
SO268-1_021-1_OFOS-02_20190304_130010.JPG	11.9297111	-117.0113562	1.991391695257172	-1.268320279353542	dive_021	848.030000571322	21.200750014283052	Cluster 2	Seafloor B	0.983305156230926	German	trial	2019-03-04 13:00:10	-1.0495777881363164	-1.3061164470183062	-0.8365823501077083	-1.168733212409135	0.2760700310056204	-1.1443448221608374
SO268-1_030-1_OFOS-03_20190307_130819.JPG	11.934026	-117.0162018	1.1026954984364863	-1.681964084947599	dive_030	773.694830466235	19.342370761655875	Cluster 2	Seafloor B	0.634440004825592	German	trial	2019-03-07 13:08:19	-1.0607658513506117	-1.3626906895367445	-0.362354924124197	-1.0096502700204653	0.19349707145091882	0.32527148811990386
SO268-2_117-1_OFOS-06_20190410_055237.JPG	11.8583683	-117.0466841	-0.4052046761635949	-0.437486882609889	dive_117	857.130646183236	21.4282661545809	Cluster 2	Seafloor B	0.965009212493896	German	dredge before	2019-04-10 05:52:37	-0.4636886002203688	-0.0511606538371929	0.5134494636276901	0.20943121724656794	0.11092411189621726	0.21812959090741982
SO268-2_164-1_OFOS-12_20190429_102809.JPG	11.8635665	-117.0113702	2.7586282627275582	0.3224680436070604	dive_164	772.961248748059	19.324031218701474	Cluster 1	Seafloor A	0.991134762763977	German	dredge after	2019-04-29 10:28:09	-0.883583462487488	-0.2657800944583913	-1.1820836132775323	-1.4062021454358717	-1.540535079197814	-1.2675436233149138
SO268-2_128-1_OFOS-08_20190416_105751.JPG	14.1337772	-125.8564135	-4.171867393418088	-3.652741567086338	dive_128	864.19938153814	21.6049845384535	Cluster 3	Seafloor C	0.999991774559021	Belgian	trial	2019-04-16 10:57:51	-0.6988662555412676	-1.063030537415921	1.900254826752517	1.991091720030482	4.858869286291558	1.5622638979030357
SO268-1_021-1_OFOS-02_20190304_130000.JPG	11.9297125	-117.0113822	1.6639012320700115	-1.2235743317134813	dive_021	915.862226240934	22.89655565602335	Cluster 2	Seafloor B	0.996235311031342	German	trial	2019-03-04 13:00:00	-1.0785754213652041	-1.1401102028126522	-0.7150033161796483	-0.961518918378671	0.15221059167356804	-0.7445534056576255
SO268-1_030-1_OFOS-03_20190307_130810.JPG	11.9340058	-117.0162099	-0.40507034903049427	-2.4538683711580287	dive_030	780.121900496864	19.5030475124216	Cluster 2	Seafloor B	0.995274186134338	German	trial	2019-03-07 13:08:10	-1.0911334515036986	-1.4428391937315876	0.6526354019948997	-0.3856681408787561	1.3908049849940918	0.8106819317595695
SO268-2_117-1_OFOS-06_20190410_055227.JPG	11.8583707	-117.0466993	0.7587263201860909	-0.08146018188049604	dive_117	736.571951537015	18.414298788425377	Cluster 2	Seafloor C	0.492238938808441	German	dredge before	2019-04-10 05:52:27	-0.14288801213700697	-0.3075282586275102	-0.35225553223777484	-0.5592759122919199	-0.5083730847640445	0.08402508397554186
SO268-2_164-1_OFOS-12_20190429_102759.JPG	11.8635636	-117.0113852	2.665958041696406	0.5204033303420291	dive_164	783.027384840108	19.5756846210027	Cluster 1	Seafloor B	0.698736310005188	German	dredge after	2019-04-29 10:27:59	-0.7134792360660612	-0.18219409225916955	-1.140394430669047	-1.2949054662486772	-1.5818215589751647	-1.3484383942400824
SO268-2_128-1_OFOS-08_20190416_105741.JPG	14.1337784	-125.8564035	-5.532510545171725	-3.7715560383364592	dive_128	872.181753869384	21.8045438467346	Cluster 3	Seafloor C	0.999986052513123	Belgian	trial	2019-04-16 10:57:41	-0.5892689016053148	-0.858384822888586	2.8296900703054497	2.8381084681751654	5.313020563842417	1.9412652512007138
SO268-1_021-1_OFOS-02_20190304_125950.JPG	11.9297127	-117.011407	1.6187061795574542	-1.6368826011341395	dive_021	771.704145218239	19.292603630455975	Cluster 2	Seafloor B	0.950394332408905	German	trial	2019-03-04 12:59:50	-0.9801661306435464	-1.5755166529382674	-0.8921996406817285	-0.8976379566086827	0.6889348287791284	-0.7859651347027633
SO268-1_030-1_OFOS-03_20190307_130801.JPG	11.9339872	-117.0162169	1.356180787864229	-1.7453297048127443	dive_030	785.414081317603	19.635352032940073	Cluster 2	Seafloor B	0.959560871124268	German	trial	2019-03-07 13:08:01	-1.1719615000314638	-1.285770444337318	-0.7848716184849134	-1.0849191503206563	0.48250242989237435	0.10421713957189405
SO268-2_117-1_OFOS-06_20190410_055217.JPG	11.8583729	-117.0467144	-0.34025011375930136	-0.5380140009123453	dive_117	856.286770410883	21.407169260272077	Cluster 2	Seafloor B	0.93295156955719	German	dredge before	2019-04-10 05:52:17	-0.3143622054826331	-0.1841968084878077	0.3764921378577424	0.031869071738723866	0.2760700310056204	0.3232370419284502
SO268-2_164-1_OFOS-12_20190429_102749.JPG	11.8635611	-117.0113995	1.759259712495405	0.7638464637029201	dive_164	827.372560442112	20.6843140110528	Cluster 1	Seafloor A	0.642879903316498	German	dredge after	2019-04-29 10:27:49	-0.2570519224869578	0.35187353247327485	-1.027902831290227	-0.9747878517679374	-1.2102432409790078	-0.6005432712434818
SO268-2_128-1_OFOS-08_20190416_105731.JPG	14.1337781	-125.8563932	-2.9722308529555703	-3.1471167925211803	dive_128	892.983854709406	22.32459636773515	Cluster 3	Seafloor C	0.999857902526856	Belgian	trial	2019-04-16 10:57:31	-0.7685062408547376	-1.0292234918250331	1.3266566499414347	1.254842704037445	3.7441343323030862	1.4154364690162284
SO268-1_021-1_OFOS-02_20190304_125940.JPG	11.9297119	-117.0114305	2.0862579492210007	-1.2075792909993535	dive_021	790.899099225509	19.772477480637725	Cluster 2	Seafloor B	0.980502426624298	German	trial	2019-03-04 12:59:40	-0.94842856356626	-1.3644742029940888	-1.085512322775884	-1.1979186429591981	0.06963763211886649	-0.8402878572739857
SO268-1_030-1_OFOS-03_20190307_130752.JPG	11.9339707	-117.0162224	-0.09130565150672006	-1.7489585341650054	dive_030	827.032010485463	20.675800262136576	Cluster 2	Seafloor B	0.991618990898132	German	trial	2019-03-07 13:07:52	-0.9319889604758671	-0.9564880268048499	0.15398549566029265	-0.3187040118961873	0.8540807478885314	0.7288625376195701
SO268-2_117-1_OFOS-06_20190410_055207.JPG	11.858376	-117.0467282	-0.8271126463102189	-1.3374782095858937	dive_117	920.915782910296	23.0228945727574	Cluster 2	Seafloor B	0.791487872600555	German	dredge before	2019-04-10 05:52:07	-0.690874781816771	-0.48980532672055604	0.8646880347775103	0.15581522227888414	1.0192266669979346	0.40589176872435434
SO268-2_164-1_OFOS-12_20190429_102739.JPG	11.8635596	-117.011413	2.887316430805104	0.8885754854220238	dive_164	825.214104753847	20.630352618846175	Cluster 1	Seafloor A	0.962839901447296	German	dredge after	2019-04-29 10:27:39	-0.3180154506138315	-0.07144687394419182	-1.405446527067961	-1.4875044162539375	-1.6231080387525156	-1.5246523115121804
SO268-2_128-1_OFOS-08_20190416_105721.JPG	14.1337767	-125.8563829	-3.9553389974099815	-3.287172316431026	dive_128	888.021451589553	22.200536289738825	Cluster 3	Seafloor C	0.999996662139893	Belgian	trial	2019-04-16 10:57:21	-0.7130225804246615	-0.8558042084447195	1.8399496654370517	1.9675945915579744	4.363431528963349	1.4866800171402834
SO268-1_021-1_OFOS-02_20190304_125930.JPG	11.9297102	-117.0114537	2.483733430500607	-1.1085549052294357	dive_021	808.600689914985	20.215017247874624	Cluster 1	Seafloor B	0.999501943588257	German	trial	2019-03-04 12:59:30	-0.9770837050640977	-1.4608337485023344	-1.2226080358739835	-1.4951387908473162	-0.42580012520934296	-0.7025757606533313
SO268-1_030-1_OFOS-03_20190307_130743.JPG	11.9339557	-117.0162272	0.7299395430756482	-2.0343430666068847	dive_030	826.815816101717	20.670395402542926	Cluster 2	Seafloor B	0.996514797210693	German	trial	2019-03-07 13:07:43	-1.081087027392903	-1.4611326613722804	-0.32448292531747874	-0.8490455441818885	0.6889348287791284	0.583995659858914
SO268-2_117-1_OFOS-06_20190410_055157.JPG	11.8583802	-117.0467425	0.33237153705547606	-0.4263002320042788	dive_117	779.900059335271	19.497501483381775	Cluster 2	Seafloor A	0.717167735099793	German	dredge before	2019-04-10 05:51:57	-0.5155190155192465	-0.041465913088612374	-0.3052067237324022	-0.3441302413218915	-0.012935327435835094	0.3671561867668078
SO268-2_164-1_OFOS-12_20190429_102729.JPG	11.8635589	-117.0114248	2.7162851216547934	-0.09143568552226047	dive_164	839.757732884514	20.993943322112848	Cluster 1	Seafloor A	0.918578624725342	German	dredge after	2019-04-29 10:27:29	-0.7374536572395509	-0.8435388170146034	-1.310749231635158	-1.3163037781416178	-1.2102432409790078	-1.1660624353579367
SO268-2_128-1_OFOS-08_20190416_105711.JPG	14.1337737	-125.8563722	-2.5656739400982116	-3.1388935800934896	dive_128	939.029570519351	23.475739262983772	Cluster 3	Seafloor C	0.999993801116943	Belgian	trial	2019-04-16 10:57:11	-0.7689628964961374	-1.2990621032875815	1.1714293137849097	1.10978110098165	3.4964154536389813	1.2021297195564693
SO268-1_021-1_OFOS-02_20190304_125920.JPG	11.9297077	-117.0114774	2.79471890734541	-1.0639009388769944	dive_021	803.151235646334	20.078780891158353	Cluster 1	Seafloor B	0.990298092365265	German	trial	2019-03-04 12:59:20	-1.0039122239963363	-1.5871543273414965	-1.2836281983849662	-1.533573723035185	-0.3845136454319922	-1.287822739875741
SO268-1_030-1_OFOS-03_20190307_130734.JPG	11.9339414	-117.0162316	-0.18942693741367952	-2.4154159422538286	dive_030	824.214765111386	20.60536912778465	Cluster 2	Seafloor B	0.999859094619751	German	trial	2019-03-07 13:07:34	-1.1562068804031707	-1.3454334531785312	0.2089569787028929	-0.2829307864487295	1.6798103434355471	0.4306425404165624
SO268-2_117-1_OFOS-06_20190410_055147.JPG	11.8583849	-117.0467574	-0.2855033518448911	-0.4619360879773419	dive_117	797.125992112005	19.928149802800124	Cluster 2	Seafloor D	0.429381221532822	German	dredge before	2019-04-10 05:51:47	-0.36368101475381187	0.0029226480983625008	0.19489048340920562	-0.04471227607215202	0.19349707145091882	0.525791920919115
SO268-2_164-1_OFOS-12_20190429_102719.JPG	11.8635585	-117.0114364	2.569413615633938	0.42120090916417235	dive_164	784.336230442787	19.608405761069676	Cluster 1	Seafloor A	0.60805207490921	German	dredge after	2019-04-29 10:27:19	-0.43240768878448227	-0.3311921941648986	-1.419593748303092	-1.234435788568962	-1.1689567612016571	-1.2755825471304216
SO268-2_128-1_OFOS-08_20190416_105701.JPG	14.1337704	-125.8563608	-3.453353204973911	-3.750766067953481	dive_128	1059.03331786439	26.47583294660975	Cluster 3	Seafloor C	0.997948110103607	Belgian	trial	2019-04-16 10:57:01	-0.8181675418569662	-1.2844751552342188	1.5025296456179682	1.5386383458787847	4.858869286291558	1.1232575661941673
SO268-1_021-1_OFOS-02_20190304_125910.JPG	11.9297048	-117.0115011	1.386660185452397	-0.6290943585456898	dive_021	822.688492871222	20.567212321780552	Cluster 2	Seafloor B	0.983528137207031	German	trial	2019-03-04 12:59:10	-0.7667937821994883	-0.5704819103189701	-0.6480901599445088	-0.7771030901587743	0.06963763211886649	-0.8251739552405258
SO268-1_030-1_OFOS-03_20190307_130725.JPG	11.9339273	-117.0162363	-0.5668633094442002	-2.112819045927289	dive_030	804.459579790698	20.111489494767447	Cluster 2	Seafloor B	0.99856048822403	German	trial	2019-03-07 13:07:25	-0.9663522974912023	-1.0166292962379766	0.43610247946307257	-0.15282961585847854	1.4733779445487933	0.7831624408506348
SO268-2_117-1_OFOS-06_20190410_055137.JPG	11.8583893	-117.0467724	-0.30111086251098446	-0.5637119244993876	dive_117	844.213767017104	21.1053441754276	Cluster 2	Seafloor B	0.555708348751068	German	dredge before	2019-04-10 05:51:37	-0.29906424149573974	-0.21424751567970793	0.18184747773004645	0.12831563361754195	0.4412159501150235	0.20625190677627628
SO268-2_164-1_OFOS-12_20190429_102709.JPG	11.8635578	-117.0114475	2.6631059059163125	0.15512429962681862	dive_164	801.426220606452	20.035655515161302	Cluster 1	Seafloor A	0.927584528923035	German	dredge after	2019-04-29 10:27:09	-0.38114809303735436	-0.736149386605352	-1.438258739188787	-1.3574315316013827	-1.1689567612016571	-1.1057297448577554
SO268-2_128-1_OFOS-08_20190416_105651.JPG	14.1337673	-125.8563485	-3.9366140225020234	-4.165998512617543	dive_128	882.963844215693	22.074096105392325	Cluster 3	Seafloor C	0.99999737739563	Belgian	trial	2019-04-16 10:56:51	-0.8137151493533181	-1.4057142152842996	1.5863289389581003	1.6903216869572275	5.354307043619768	1.606509408405937
SO268-1_021-1_OFOS-02_20190304_125900.JPG	11.9297009	-117.0115244	1.976415874646231	-1.465428568360269	dive_021	883.200905603546	22.08002264008865	Cluster 2	Seafloor B	0.990467131137848	German	trial	2019-03-04 12:59:00	-1.0651040799439098	-1.514638065092607	-0.9557453719316384	-1.0133444134880225	0.565075389447076	-1.3017473051284114
SO268-1_030-1_OFOS-03_20190307_130716.JPG	11.9339139	-117.0162411	-0.0655129823932321	-2.218730674695942	dive_030	862.178568710945	21.554464217773624	Cluster 2	Seafloor B	0.996496140956879	German	trial	2019-03-07 13:07:16	-1.2208236536612427	-1.1145332249076096	0.26337202936351045	-0.523596030439003	1.2669455456620393	0.6664270392427374
SO268-2_117-1_OFOS-06_20190410_055136.JPG	11.8583896	-117.046774	-0.34750390009234056	-0.5057495284704456	dive_117	861.774039015635	21.544350975390877	Cluster 2	Seafloor B	0.698038876056671	German	dredge before	2019-04-10 05:51:36	-0.21195717789872723	-0.24042231932464248	0.1872013374882724	0.16182598404657556	0.3173565107829712	0.35117822634527146
SO268-2_100-1_OFOS-05_20190406_102235.JPG	11.8625033	-117.016244	-0.28641439108001004	-0.22687014727251206	dive_100	752.67982811496	18.816995702874	Cluster 2	Seafloor B	0.418499082326889	German	dredge before	2019-04-06 10:22:35	-0.049273605650047306	-0.043986744958489886	0.035277998791583755	0.013268239087311898	-0.05422180721318588	0.7456543536680752
SO268-2_128-1_OFOS-08_20190416_072721.JPG	14.1139665	-125.8482146	-3.3912987718510137	1.0377148825722269	dive_128	892.794358425765	22.319858960644126	Cluster 4	Seafloor D	0.988211810588837	Belgian	trial	2019-04-16 07:27:21	1.5275583241034736	1.0655778282809092	1.4745898206761447	2.2065711650657382	0.358642990560322	1.6344016357971338
SO268-1_021-1_OFOS-02_20190304_093340.JPG	11.9294541	-117.0370729	1.0592901582125755	-1.7660502821158386	dive_021	1284.11615759756	32.102903939939	Cluster 2	Seafloor B	0.999229192733765	German	trial	2019-03-04 09:33:40	-1.0759496514271552	-1.3496082695954432	-0.4091557886666196	-0.7739972941960113	0.8953672276658822	-0.48050041972882734
SO268-2_164-1_OFOS-12_20190429_070030.JPG	11.8632785	-117.0074263	1.1954807472944577	0.08461098581554703	dive_164	793.921590734921	19.848039768373024	Cluster 2	Seafloor A	0.685787439346314	German	dredge after	2019-04-29 07:00:30	-0.3882262554790513	-0.24682901850381744	-0.4568388724260879	-0.3471766368154516	-0.26065420609993983	-1.279355730732803
SO268-2_160-1_OFOS-11_20190427_184742.JPG	11.8626822	-117.0146842	-1.8107643465563725	-0.6660426053867752	dive_160	996.498301110188	24.9124575277547	Cluster 3	Seafloor A	0.868661522865295	German	dredge after	2019-04-27 18:47:42	-0.5721443150528221	0.5681868126908336	1.6839496666983003	0.21565412354722846	0.11092411189621726	1.8388902884295084
SO268-2_100-1_OFOS-05_20190406_102225.JPG	11.8625042	-117.0162614	-1.1150282290916027	-0.4543810880848414	dive_100	763.593642644129	19.089841066103226	Cluster 2	Seafloor B	0.768466711044312	German	dredge before	2019-04-06 10:22:25	-0.6105033889304056	0.4229849042334185	0.907100867789506	0.47472785581233923	0.2347835512282696	0.7785723315877956
SO268-2_128-1_OFOS-08_20190416_072711.JPG	14.1139641	-125.848217	-3.513219354374738	0.629851367565132	dive_128	907.276334055228	22.6819083513807	Cluster 3	Seafloor D	0.671556234359741	Belgian	trial	2019-04-16 07:27:11	1.282105916851079	0.7676613345681035	1.6592878915922908	2.4572185164809888	0.7715077883338298	1.2733924581046747
SO268-1_021-1_OFOS-02_20190304_091934.JPG	11.9294107	-117.0376559	-1.1186377950130337	-1.3153951454496864	dive_021	1288.37171939126	32.2092929847815	Cluster 3	Seafloor B	0.811392247676849	German	trial	2019-03-04 09:19:34	-0.6611921651257838	-0.5428723248982952	1.2450196586038205	0.2498320221066962	0.6063618692244268	0.8963487643038471
SO268-2_164-1_OFOS-12_20190429_070020.JPG	11.8632828	-117.007414	1.447126259267578	0.17009041641325756	dive_164	822.253958358086	20.55634895895215	Cluster 2	Seafloor B	0.897842288017273	German	dredge after	2019-04-29 07:00:20	-0.08580605696203156	-0.45519121638081383	-0.743294875580558	-0.48087860727878284	-0.21936772632258902	-1.4226084051000365
SO268-2_100-1_OFOS-05_20190406_102215.JPG	11.8625074	-117.0162837	-0.6174263073438199	-0.4598974244736097	dive_100	782.590897666394	19.564772441659848	Cluster 2	Seafloor B	0.460905849933624	German	dredge before	2019-04-06 10:22:15	-0.5944062775710626	0.21630658219045115	0.7918934170955169	0.023886780111237363	-0.012935327435835094	0.6597533539401865
SO268-2_128-1_OFOS-08_20190416_072701.JPG	14.1139615	-125.8482199	-3.1755240226720844	0.9451588839133344	dive_128	882.715898117084	22.0678974529271	Cluster 4	Seafloor D	0.98907858133316	Belgian	trial	2019-04-16 07:27:01	1.4870301359292408	0.9938785945432053	1.349698140080233	2.0885311183236372	0.6476483490017776	1.222026706839708
SO268-1_021-1_OFOS-02_20190304_091924.JPG	11.9294091	-117.0376692	-1.1240637905828021	-1.0793847802773637	dive_021	1292.62728118496	32.315682029624	Cluster 3	Seafloor B	0.66564553976059	German	trial	2019-03-04 09:19:24	-0.6526298718495375	-0.3157184712640296	1.2676258052727802	0.3170563817163878	0.48250242989237435	0.7661317865345103
SO268-2_164-1_OFOS-12_20190429_070010.JPG	11.8632867	-117.0074025	1.5423784586632294	-0.42566397673754985	dive_164	907.802125188741	22.695053129718524	Cluster 2	Seafloor A	0.714053332805633	German	dredge after	2019-04-29 07:00:10	-0.5101533117327989	-0.7631412187614722	-0.7219399810037164	-0.764249960054164	-0.26065420609993983	-0.849808560896735
SO268-2_160-1_OFOS-11_20190427_184722.JPG	11.8626663	-117.0146772	-1.9755753575037789	-0.9445946112623688	dive_160	959.086566879253	23.977164171981325	Cluster 3	Seafloor A	0.560752868652344	German	dredge after	2019-04-27 18:47:22	-0.8497909450239025	0.4898716407649925	1.6158083229257134	0.4448324482252442	0.11092411189621726	2.2189462915424913
SO268-2_100-1_OFOS-05_20190406_102155.JPG	11.8625112	-117.0163415	-1.8131038189764743	-1.4049986800221945	dive_100	834.672866845894	20.86682167114735	Cluster 3	Seafloor A	0.824400067329407	German	dredge before	2019-04-06 10:21:55	-0.6371035800419441	-0.33841592185525926	1.3429344594163772	0.8541950248386845	1.143086106329987	1.024777924913669
SO268-2_128-1_OFOS-08_20190416_072651.JPG	14.113957	-125.848223	-2.4985091235956487	0.8314597204440969	dive_128	756.902015274075	18.922550381851874	Cluster 4	Seafloor D	0.999101519584656	Belgian	trial	2019-04-16 07:26:51	1.2437468429734957	0.969377702969968	0.8091428209369194	1.4605635005557411	0.3173565107829712	1.5727942344132186
SO268-1_021-1_OFOS-02_20190304_091914.JPG	11.9294076	-117.037682	-1.1366030329307013	-0.8319526757001354	dive_021	1296.88284297866	32.4220710744665	Cluster 3	Seafloor C	0.510695278644562	German	trial	2019-03-04 09:19:14	-0.6011419482817096	-0.029120811559844136	1.2396485004295872	0.32122290034405787	0.4412159501150235	0.6712516580060964
SO268-2_164-1_OFOS-12_20190429_065959.JPG	11.8632913	-117.0073898	0.5082068669484253	-0.13128134736406838	dive_164	871.704192648099	21.792604816202477	Cluster 2	Seafloor A	0.459302246570587	German	dredge after	2019-04-29 06:59:59	-0.2273693057959706	-0.25815781627476936	-0.1426333269059919	-0.10657362188819103	0.06963763211886649	-0.7122446222695519
SO268-2_160-1_OFOS-11_20190427_184712.JPG	11.8626586	-117.0146722	-0.642906907395247	-1.0900924026340426	dive_160	960.046404728542	24.00116011821355	Cluster 2	Seafloor A	0.691639542579651	German	dredge after	2019-04-27 18:47:12	0.01637064280117442	-0.8815505703093979	0.6635449363649166	-0.42643949152315347	-0.012935327435835094	1.8158053603994666
SO268-2_100-1_OFOS-05_20190406_102135.JPG	11.8625045	-117.0163843	-0.7552870918938607	0.3780679027466499	dive_100	778.681800012795	19.467045000319875	Cluster 4	Seafloor D	0.668876767158508	German	dredge before	2019-04-06 10:21:35	0.5555667913839921	0.35012987406525675	0.07510471860856915	0.3412550014446247	-0.09550828699053665	0.8824505691753374
SO268-2_128-1_OFOS-08_20190416_072641.JPG	14.1139503	-125.8482266	-3.335577592072784	0.6250464444291749	dive_128	847.900328299077	21.197508207476925	Cluster 3	Seafloor D	0.832073092460632	Belgian	trial	2019-04-16 07:26:41	1.0496681953785794	1.0507118948822638	1.4620081060908485	2.2165193293654624	0.7715077883338298	1.3840110746608698
SO268-1_021-1_OFOS-02_20190304_091904.JPG	11.9294065	-117.0376954	-1.0561632244220232	-1.1927141536909325	dive_021	1301.13840477236	32.528460119309	Cluster 2	Seafloor B	0.836137771606445	German	trial	2019-03-04 09:19:04	-0.6254588611862492	-0.4213144244536052	1.1513285543695386	0.24517049956873035	0.6476483490017776	0.7427905778200137
SO268-2_164-1_OFOS-12_20190429_065950.JPG	11.8632949	-117.0073776	0.7297608084902771	-0.13959087096634598	dive_164	914.187661868039	22.854691546700973	Cluster 2	Seafloor B	0.51958578824997	German	dredge after	2019-04-29 06:59:50	-0.2718932308324514	-0.31413423305331584	-0.2786248244481411	-0.23788543061332573	-0.012935327435835094	-0.7674096710119961
SO268-2_160-1_OFOS-11_20190427_184702.JPG	11.8626509	-117.014666	-0.42580770012975666	-0.9148455345662395	dive_160	862.629301967281	21.565732549182023	Cluster 2	Seafloor A	0.904643893241882	German	dredge after	2019-04-27 18:47:02	-0.4082049397902927	-0.5327092873201326	0.6657014722287508	-0.24370101941065425	-0.012935327435835094	1.0542810740854516
SO268-2_100-1_OFOS-05_20190406_102125.JPG	11.8624985	-117.0163961	-0.5344201489941286	0.3741988631162638	dive_100	790.019874766058	19.75049686915145	Cluster 4	Seafloor B	0.826967775821686	German	dredge before	2019-04-06 10:21:25	0.3952806612526612	0.34069419113729593	0.20105448565104744	0.10982511612327629	-0.3432271656546414	0.8108481508929626
SO268-2_128-1_OFOS-08_20190416_072631.JPG	14.1139424	-125.8482302	-2.9447518105161192	0.8425313856554828	dive_128	788.722808357798	19.71807020894495	Cluster 4	Seafloor D	0.992430508136749	Belgian	trial	2019-04-16 07:26:31	1.5140869826821792	0.8693913479730447	1.070282592245945	1.7961620087562709	0.5237889096697251	1.5922170198133625
SO268-1_021-1_OFOS-02_20190304_091854.JPG	11.9294065	-117.0377083	-1.0067315408909272	-1.0838216423717204	dive_021	1305.39396656605	32.63484916415125	Cluster 2	Seafloor B	0.879910588264465	German	trial	2019-03-04 09:18:54	-0.5570746788866286	-0.355513738016168	1.1741509312387408	0.20450380689396558	0.6889348287791284	0.5322790253237825
SO268-2_164-1_OFOS-12_20190429_065940.JPG	11.863299	-117.0073639	1.5246948939085156	-0.44523422931733214	dive_164	909.581030780582	22.73952576951455	Cluster 2	Seafloor A	0.530991494655609	German	dredge after	2019-04-29 06:59:40	-0.5455441239412836	-0.731765331179478	-0.683586509617776	-0.7585644865703757	-0.17808124654523827	-0.9402524849589281
SO268-2_160-1_OFOS-11_20190427_184652.JPG	11.862643	-117.0146589	-1.6090572011787703	-0.5150224084642425	dive_160	1042.65659970395	26.066414992598748	Cluster 3	Seafloor A	0.714646756649017	German	dredge after	2019-04-27 18:46:52	-0.29312771815754224	0.40926480350289896	1.2717514774935792	0.22119251015480731	-0.05422180721318588	1.9699424356289175
SO268-2_100-1_OFOS-05_20190406_102115.JPG	11.8624917	-117.016404	-1.0079331026710163	-0.4308952142668636	dive_100	843.989829901871	21.099745747546773	Cluster 2	Seafloor D	0.547327637672424	German	dredge before	2019-04-06 10:21:15	-0.12679090077766392	0.15758016700840166	0.6345066620058046	0.2261566922264726	0.3173565107829712	1.0273312709366484
SO268-2_128-1_OFOS-08_20190416_072621.JPG	14.1139344	-125.8482319	-3.5001221144140366	0.6658022232033205	dive_128	812.571388867413	20.314284721685326	Cluster 3	Seafloor D	0.767573416233063	Belgian	trial	2019-04-16 07:26:21	1.0027468282247496	1.2194681374914202	1.4933384205726155	2.299431070040356	0.7302213085564792	1.6012214387659973
SO268-1_021-1_OFOS-02_20190304_091844.JPG	11.9294077	-117.03772	-0.9787833977289286	-1.3589989591863343	dive_021	1309.64952835975	32.74123820899375	Cluster 2	Seafloor B	0.685089468955994	German	trial	2019-03-04 09:18:44	-0.7126800886936117	-0.6197228237614011	1.1602920169372815	0.23107844539153996	0.6476483490017776	0.7224605798982722
SO268-2_164-1_OFOS-12_20190429_065930.JPG	11.8633019	-117.0073504	1.0702447988794561	-0.5242801323739272	dive_164	941.351940546524	23.5337985136631	Cluster 2	Seafloor B	0.773896634578705	German	dredge after	2019-04-29 06:59:30	-0.551594811189831	-0.6076168525285898	-0.6839036472448232	-0.3323067193506601	0.15221059167356804	-0.7766346346800467
SO268-2_160-1_OFOS-11_20190427_184642.JPG	11.8626365	-117.0146522	-0.877428775326462	0.04975674641824377	dive_160	1029.831106268	25.7457776567	Cluster 2	Seafloor A	0.8679358959198	German	dredge after	2019-04-27 18:46:42	-0.09322671113477837	0.40603654450748244	1.1475632658158177	0.004400597608888329	-0.42580012520934296	0.8618107879667308
SO268-2_100-1_OFOS-05_20190406_102107.JPG	11.8624858	-117.0164093	-0.5864454787837243	-0.6522116901868468	dive_100	802.1359782051	20.053399455127497	Cluster 2	Seafloor B	0.737838864326477	German	dredge before	2019-04-06 10:21:07	-0.17736551306269213	-0.3346496196939403	0.4227481022955283	0.1294216137827929	0.2760700310056204	0.7504591579793718
SO268-2_128-1_OFOS-08_20190416_072611.JPG	14.1139268	-125.8482313	-3.818669706551325	0.8882092628900244	dive_128	904.304487311777	22.607612182794426	Cluster 4	Seafloor D	0.963883519172668	Belgian	trial	2019-04-16 07:26:11	1.804976626253854	0.7139267643141514	1.770657976999131	2.544865323131931	0.565075389447076	1.7007397508190585
SO268-1_021-1_OFOS-02_20190304_091834.JPG	11.9294097	-117.0377308	-0.797512563390615	-1.1417727195580079	dive_021	1313.90509015345	32.84762725383625	Cluster 2	Seafloor B	0.599596500396729	German	trial	2019-03-04 09:18:34	-0.7376819850602508	-0.3346296921692771	1.0531283296926635	0.08538606592435323	0.6476483490017776	0.4618992824152032
SO268-2_164-1_OFOS-12_20190429_065920.JPG	11.8633033	-117.0073376	0.5572795893050929	0.008676837687494904	dive_164	930.52831307676	23.263207826919	Cluster 2	Seafloor A	0.511884689331055	German	dredge after	2019-04-29 06:59:20	-0.01696521902101122	-0.2738108868976059	-0.25899112226531623	-0.11696021822273317	0.06963763211886649	-0.771488035485264
SO268-2_160-1_OFOS-11_20190427_184632.JPG	11.8626305	-117.0146465	-1.229574123803405	-0.4174581195210412	dive_160	996.862427981504	24.9215606995376	Cluster 3	Seafloor B	0.735261559486389	German	dredge after	2019-04-27 18:46:32	-0.3753257336095069	0.33112897929902524	1.192276788158483	0.20193827234184217	-0.05422180721318588	1.2539855398441684
SO268-2_100-1_OFOS-05_20190406_102105.JPG	11.8624842	-117.0164108	-0.71322380655923	-0.7020389376624031	dive_100	856.114164365959	21.402854109148976	Cluster 2	Seafloor A	0.859803199768066	German	dredge before	2019-04-06 10:21:05	-0.05098606430529657	-0.5555761218709984	0.5109642578594622	0.24939641866564657	0.15221059167356804	0.959191276317418
SO268-2_128-1_OFOS-08_20190416_072601.JPG	14.1139201	-125.8482282	-4.441106439861953	1.6559381647427345	dive_128	875.857025195551	21.896425629888775	Cluster 4	Seafloor D	0.975120425224304	Belgian	trial	2019-04-16 07:26:01	2.2579790225224587	1.420257875996452	2.1006339117909	2.9602641188570136	0.39992947033767273	1.7313336350047999
SO268-1_021-1_OFOS-02_20190304_091824.JPG	11.9294116	-117.037741	-1.0306301155254227	-1.4027170078574296	dive_021	1318.16065194715	32.95401629867875	Cluster 2	Seafloor B	0.863519668579102	German	trial	2019-03-04 09:18:24	-0.5751125767219208	-0.7352526479955142	1.1129866152609436	0.2614292565760787	0.7715077883338298	0.7486378947153185
SO268-2_164-1_OFOS-12_20190429_065909.JPG	11.8633038	-117.0073242	1.321495850774482	0.21644104733064745	dive_164	885.149114013657	22.128727850341427	Cluster 2	Seafloor B	0.907444655895233	German	dredge after	2019-04-29 06:59:09	-0.0782712388789348	-0.33917316779245554	-0.6246277416825495	-0.6233350754696239	-0.5496595645413953	-0.8382484217560455
SO268-2_160-1_OFOS-11_20190427_184622.JPG	11.8626252	-117.0146417	-1.317808937335064	-0.6669724906131216	dive_160	932.948247031578	23.32370617578945	Cluster 3	Seafloor A	0.804018259048462	German	dredge after	2019-04-27 18:46:22	-0.2071622936640293	0.03931030813311729	1.0843202568462782	0.02989188469137308	-0.09550828699053665	1.966274009617679
SO268-2_100-1_OFOS-05_20190406_102045.JPG	11.8624636	-117.0164315	-0.7749425623648403	-0.22663415849122262	dive_100	784.202003433181	19.605050085829525	Cluster 2	Seafloor B	0.709630846977234	German	dredge before	2019-04-06 10:20:45	0.1571347442626638	-0.14005734135912112	0.6159396954775397	0.21024868084697854	-0.05422180721318588	0.8634036797749348
SO268-2_128-1_OFOS-08_20190416_072551.JPG	14.1139139	-125.8482245	-3.8578402089826787	1.7927789155066707	dive_128	884.763149116369	22.119078727909226	Cluster 4	Seafloor D	0.997274935245514	Belgian	trial	2019-04-16 07:25:51	2.3947473871216998	1.2998756995068832	1.69868791714743	2.5223270879484656	0.15221059167356804	1.6443142056875457
SO268-1_021-1_OFOS-02_20190304_091814.JPG	11.9294132	-117.0377509	-1.1183381260551972	-1.2092917497819364	dive_021	1322.41621374085	33.06040534352125	Cluster 2	Seafloor B	0.448132961988449	German	trial	2019-03-04 09:18:14	-0.7092551713831131	-0.36173112571104404	1.1960882058215878	0.3080529677368462	0.6476483490017776	0.7623121596100265
SO268-2_164-1_OFOS-12_20190429_065900.JPG	11.8633044	-117.0073141	0.7223832256387273	0.2847808518683679	dive_164	807.404120481297	20.185103012032425	Cluster 2	Seafloor D	0.478575110435486	German	dredge after	2019-04-29 06:59:00	-0.1618392212550988	0.09867440410438463	-0.42895094273231027	-0.088951482682258	-0.05422180721318588	-1.0175312457064882
SO268-2_160-1_OFOS-11_20190427_184612.JPG	11.8626205	-117.0146376	-1.2979038313607922	0.32611738640549676	dive_160	952.807858200002	23.82019645500005	Cluster 2	Seafloor A	0.734259128570556	German	dredge after	2019-04-27 18:46:12	-0.7762693867585342	1.801182473693251	0.8341505643633306	0.1073444393843488	-0.5909460443187461	1.8816629921041808
SO268-2_100-1_OFOS-05_20190406_102035.JPG	11.8624529	-117.0164455	-1.0647457117868762	-0.351475238932725	dive_100	816.139761313237	20.403494032830928	Cluster 2	Seafloor D	0.556015849113464	German	dredge before	2019-04-06 10:20:35	-0.03899885371855173	0.12750953229183826	0.4520054899242358	0.46545006823681584	0.2760700310056204	1.0888384626941396
SO268-2_128-1_OFOS-08_20190416_072541.JPG	14.1139075	-125.8482212	-2.914265902944807	1.6418593727074535	dive_128	957.620012363012	23.9405003090753	Cluster 4	Seafloor D	0.986083447933197	Belgian	trial	2019-04-16 07:25:41	1.7520045718514767	1.4691899128066062	1.112989498330275	1.959332269146971	0.19349707145091882	1.0656243305228092
SO268-1_021-1_OFOS-02_20190304_091804.JPG	11.9294142	-117.0377613	-1.089838459573652	-1.0808772550425094	dive_021	1326.67177553455	33.166794388363755	Cluster 2	Seafloor B	0.565602838993073	German	trial	2019-03-04 09:18:04	-0.695669666051469	-0.20346672483699027	1.1758202283846888	0.2413405836000767	0.565075389447076	0.7867657756446641
SO268-2_164-1_OFOS-12_20190429_065850.JPG	11.863306	-117.0073026	0.32459963753316823	-0.4988891042053426	dive_164	874.117010265758	21.85292525664395	Cluster 2	Seafloor A	0.439712077379227	German	dredge after	2019-04-29 06:58:50	-0.40649248113504344	-0.42011877297382133	-0.20546694002973714	0.2036750289184637	0.6476483490017776	-0.946083746650538
SO268-2_160-1_OFOS-11_20190427_184602.JPG	11.8626145	-117.0146327	-1.6003750116535815	-0.2523153236022294	dive_160	895.176250326571	22.379406258164273	Cluster 3	Seafloor B	0.791102468967438	German	dredge after	2019-04-27 18:46:02	-0.254311988638559	0.6912592050099161	1.0711561622549544	0.21379573743834748	-0.3845136454319922	2.3438854872993886
SO268-2_100-1_OFOS-05_20190406_102025.JPG	11.8624429	-117.0164613	-1.2761097754225827	-0.3960056024690425	dive_100	799.66106709992	19.991526677498	Cluster 3	Seafloor B	0.731938600540161	German	dredge before	2019-04-06 10:20:25	-0.23558910734116706	0.2862322662331424	0.6886507041487804	0.6679236391036961	0.4412159501150235	0.8835142929202268
SO268-2_128-1_OFOS-08_20190416_072531.JPG	14.1139012	-125.8482183	-2.376323428498237	1.5989710487168687	dive_128	951.592337259457	23.789808431486428	Cluster 4	Seafloor D	0.969812989234924	Belgian	trial	2019-04-16 07:25:31	1.746753031975379	1.1517045898746716	0.8330002196979961	1.5952752789960576	-0.21936772632258902	1.1752224313307862
SO268-1_021-1_OFOS-02_20190304_091754.JPG	11.9294147	-117.037773	-1.447236922323487	-1.2804138836079546	dive_021	1116.10514467415	27.902628616853754	Cluster 3	Seafloor B	0.521342813968658	German	trial	2019-03-04 09:17:54	-0.6449808898560908	-0.48581982178794325	1.4837060859187605	0.5560103264739686	0.6476483490017776	0.8950914319368324
SO268-2_164-1_OFOS-12_20190429_065840.JPG	11.8633091	-117.0072914	-0.08740522376128544	-0.29648246992329086	dive_164	903.488295223629	22.587207380590726	Cluster 2	Seafloor D	0.405408293008804	German	dredge after	2019-04-29 06:58:40	0.04182919480921345	-0.35878185206091073	-0.027068375614254965	0.3310154919862705	0.6889348287791284	-0.6551593740869547
SO268-2_160-1_OFOS-11_20190427_184552.JPG	11.8626056	-117.0146263	-0.5487502462293515	-0.723285474052279	dive_160	865.507437305823	21.637685932645574	Cluster 2	Seafloor A	0.870352149009705	German	dredge after	2019-04-27 18:45:52	-0.9440903349729619	0.4048707843146935	0.3021406627339288	-0.2831825312945285	-0.3432271656546414	1.9408531766366204
SO268-2_100-1_OFOS-05_20190406_102015.JPG	11.8624359	-117.0164766	-0.4308565638084075	-1.1973967427947632	dive_100	810.312644614655	20.257816115366374	Cluster 2	Seafloor D	0.536635279655457	German	dredge before	2019-04-06 10:20:15	-0.3546620658361658	-0.8517888122251122	0.3865799974667964	0.004049851981034626	0.565075389447076	0.7145401207018
SO268-2_128-1_OFOS-08_20190416_072521.JPG	14.1138947	-125.8482177	-3.502615289812582	1.2107963894727964	dive_128	958.918255649523	23.972956391238075	Cluster 4	Seafloor D	0.996351361274719	Belgian	trial	2019-04-16 07:25:21	1.3926165820698315	1.4558384712823533	1.4863815742632074	2.3321522428066976	0.39992947033767273	1.529219802616093
SO268-1_021-1_OFOS-02_20190304_091744.JPG	11.9294148	-117.0377857	-1.8866853766213285	-0.9150442983046105	dive_021	905.538513813742	22.63846284534355	Cluster 3	Seafloor B	0.600659072399139	German	trial	2019-03-04 09:17:44	-0.6262580085586988	0.08572151307339308	1.6477181343441556	0.8787924762889081	0.565075389447076	1.0564808731175992
SO268-2_164-1_OFOS-12_20190429_065830.JPG	11.8633135	-117.00728	0.6319099378925179	0.30115378453190006	dive_164	842.880297123874	21.07200742809685	Cluster 2	Seafloor D	0.925339937210083	German	dredge after	2019-04-29 06:58:30	0.30509117207620007	-0.27606269718453236	-0.41728027805741297	-0.02829511781350309	0.02835115234151569	-1.0041497414230955
SO268-2_160-1_OFOS-11_20190427_184542.JPG	11.862593	-117.0146189	-0.5761091891128295	-0.3525080049364365	dive_160	892.432610976063	22.310815274401573	Cluster 2	Seafloor A	0.685468018054962	German	dredge after	2019-04-27 18:45:42	0.15005658182096684	-0.05387079719136966	0.19013918514234665	-0.5072382726495996	-0.6322325240960969	2.4038735735113765
SO268-2_100-1_OFOS-05_20190406_102005.JPG	11.8624305	-117.0164913	-0.5375529375285745	-0.6648294311026903	dive_100	797.265461103317	19.931636527582924	Cluster 2	Seafloor A	0.510584354400635	German	dredge before	2019-04-06 10:20:05	-0.19791501692568328	-0.27066233800084194	0.1451488881433557	0.1515666744318066	0.358642990560322	0.8613682543571679
SO268-2_128-1_OFOS-08_20190416_072511.JPG	14.1138886	-125.8482176	-3.852849774393424	1.60804324748579	dive_128	1149.05864166723	28.726466041680748	Cluster 4	Seafloor D	0.997410953044891	Belgian	trial	2019-04-16 07:25:11	2.2078610658788302	1.2288440378453918	1.8231846172442256	2.6909848202588442	0.6476483490017776	0.9199300942002416
SO268-1_021-1_OFOS-02_20190304_091734.JPG	11.9294153	-117.0378004	-1.8380626164680016	-0.8551888991656743	dive_021	713.986694553897	17.849667363847423	Cluster 3	Seafloor B	0.53876793384552	German	trial	2019-03-04 09:17:34	-0.7778676815034336	0.3838173545081662	1.464000307002507	0.8174572489146283	0.6063618692244268	1.1316475950006435
SO268-2_164-1_OFOS-12_20190429_065820.JPG	11.8633179	-117.0072687	1.0156606006854305	-0.49878156841778426	dive_164	902.31745243026	22.5579363107565	Cluster 2	Seafloor B	0.61096316576004	German	dredge after	2019-04-29 06:58:20	-0.4374309008398801	-0.6635733417824734	-0.5608254172616745	-0.2995431176777206	0.2760700310056204	-0.9930458926780077
SO268-2_160-1_OFOS-11_20190427_184532.JPG	11.8625781	-117.0146105	-0.026599119741707294	-0.6303443186505437	dive_160	863.598603562612	21.5899650890653	Cluster 2	Seafloor B	0.525254905223846	German	dredge after	2019-04-27 18:45:32	-0.502732657560052	-0.1458163959867465	-0.021083123671308098	-0.4638278440149743	-0.3845136454319922	1.4433438483333498
SO268-2_100-1_OFOS-05_20190406_101955.JPG	11.8624279	-117.0165039	-1.595135835137542	-0.001889886277005998	dive_100	777.965384335085	19.449134608377125	Cluster 3	Seafloor B	0.43969589471817	German	dredge before	2019-04-06 10:19:55	0.1750584781876061	0.4451742029457403	1.1792972100047383	0.6976945885647645	0.2347835512282696	0.8616730569777398
SO268-2_128-1_OFOS-08_20190416_072501.JPG	14.1138834	-125.8482181	-3.802907379264532	1.4626824252608508	dive_128	799.291941837786	19.98229854594465	Cluster 4	Seafloor D	0.990175008773804	Belgian	trial	2019-04-16 07:25:01	2.018919794249662	1.2955314991303355	1.6217849256606676	2.529540002069696	0.48250242989237435	1.4993802064985415
SO268-1_021-1_OFOS-02_20190304_091724.JPG	11.929416	-117.0378159	-1.8862490667536895	-0.9419556303156124	dive_021	931.952253852491	23.298806346312276	Cluster 3	Seafloor B	0.619677305221558	German	trial	2019-03-04 09:17:24	-0.5746559210805211	0.13004032792404716	1.5521155551396366	0.8154093470229614	0.7715077883338298	1.0216632231956801
SO268-2_164-1_OFOS-12_20190429_065810.JPG	11.8633224	-117.007258	1.4510577568821015	0.12062570745114408	dive_164	810.545522754571	20.263638068864275	Cluster 2	Seafloor D	0.752679347991943	German	dredge after	2019-04-29 06:58:10	-0.37715235617510606	-0.3038615940895065	-0.6965372570781883	-0.47971605523805355	-0.3845136454319922	-1.2717088460523338
SO268-2_160-1_OFOS-11_20190427_184522.JPG	11.862563	-117.0146032	-2.726810224844479	-1.1222584889983076	dive_160	1074.37615158939	26.85940378973475	Cluster 3	Seafloor A	0.519818007946014	German	dredge after	2019-04-27 18:45:22	-0.7300330030668042	0.6364884034734852	2.1344292505555327	0.9245902380679409	1.2256590658846886	1.5486682880282008
SO268-2_100-1_OFOS-05_20190406_101945.JPG	11.8624265	-117.0165151	-1.2556503991049088	-0.5905332676300059	dive_100	759.177147557126	18.97942868892815	Cluster 3	Seafloor D	0.625589847564697	German	dredge before	2019-04-06 10:19:45	0.05324558584420854	-0.2913471086011022	0.8139200668278009	0.6463782403345676	0.48250242989237435	0.8396242020194881
SO268-2_128-1_OFOS-08_20190416_072451.JPG	14.1138784	-125.8482186	-3.1779147405396357	1.5498438677546291	dive_128	738.04622242271	18.45115556056775	Cluster 4	Seafloor D	0.994425535202026	Belgian	trial	2019-04-16 07:24:51	1.978962425627179	1.1841466000261394	1.2643448723676345	2.1473715259900885	0.19349707145091882	1.3038448712795965
SO268-1_021-1_OFOS-02_20190304_091714.JPG	11.9294164	-117.0378324	-1.9261339787060656	-1.0270091305679092	dive_021	902.745367545256	22.5686341886314	Cluster 3	Seafloor B	0.884598433971405	German	trial	2019-03-04 09:17:14	-0.49006046351120747	-0.11871496244497959	1.6235234164706915	0.8969011336238134	0.7302213085564792	1.0526336722735197
SO268-2_164-1_OFOS-12_20190429_065800.JPG	11.8633261	-117.0072479	1.1175534281490775	0.044293465256741577	dive_164	851.731597114641	21.293289927866024	Cluster 2	Seafloor A	0.513130009174347	German	dredge after	2019-04-29 06:58:00	-0.30157584752343863	-0.20426382582351285	-0.6065768445655451	-0.3150975548355722	0.02835115234151569	-1.2748015029697304
SO268-2_160-1_OFOS-11_20190427_184512.JPG	11.8625503	-117.0145985	-1.813798793496543	-0.8141683657005742	dive_160	1008.88970930114	25.2222427325285	Cluster 3	Seafloor A	0.535299062728882	German	dredge after	2019-04-27 18:45:12	-0.6020552595645092	0.4178535666326796	1.5253866193192305	0.39095339403666984	0.358642990560322	1.688849391932864
SO268-2_100-1_OFOS-05_20190406_101935.JPG	11.862424	-117.0165255	-0.6395854782231346	0.4040240217292246	dive_100	769.945707458508	19.2486426864627	Cluster 4	Seafloor B	0.475506275892258	German	dredge before	2019-04-06 10:19:35	0.4606965818831831	0.43185265270848194	0.17541535003989356	0.16160252513849446	-0.17808124654523827	0.7910278722378717
SO268-2_128-1_OFOS-08_20190416_072441.JPG	14.113873	-125.8482191	-4.189164165460713	1.5801300214374454	dive_128	814.985858362778	20.37464645906945	Cluster 4	Seafloor C	0.655287086963654	Belgian	trial	2019-04-16 07:24:41	2.5348265051210896	1.019475499972911	1.9619265629335818	2.8069090788587086	0.565075389447076	1.4309824759210654
SO268-1_021-1_OFOS-02_20190304_091704.JPG	11.9294158	-117.0378484	-1.847029627088326	-1.0079899086606765	dive_021	873.538481238021	21.838462030950524	Cluster 3	Seafloor C	0.562703311443329	German	trial	2019-03-04 09:17:04	-0.7521808016746946	0.1836852243170154	1.4981271987408646	0.8217199397305857	0.7302213085564792	1.0907545177419933
SO268-1_030-1_OFOS-03_20190307_100502.JPG	11.9310953	-117.0393237	-0.645700230189208	-0.4217256269914083	dive_030	686.368826745879	17.159220668646974	Cluster 2	Seafloor B	0.651484191417694	German	trial	2019-03-07 10:05:02	-0.2851362444330457	0.10432385734636333	0.04693713118913454	0.3937112729653464	0.3173565107829712	0.7935246879747255
SO268-2_160-1_OFOS-11_20190428_014751.JPG	11.863091	-117.0107844	-1.8789907255449125	1.0191633621017833	dive_160	996.685196349724	24.9171299087431	Cluster 3	Seafloor D	0.865537881851196	German	dredge after	2019-04-28 01:47:51	-0.017307710752061074	1.8763092416730018	1.2927056254326197	1.1363019961975138	0.02835115234151569	0.27515254235158276
SO268-2_153-1_OFOS-10_20190423_111256.JPG	14.0200589	-125.9168124	0.5357690001842488	1.5083902882654499	dive_153	905.686201698745	22.642155042468623	Cluster 4	Seafloor A	0.529591798782349	Belgian	reference	2019-04-23 11:12:56	0.6188135977178649	0.9967880131440122	-0.15807216320394105	-0.5930606363169356	-1.2928162005337094	-0.020280087695156327
SO268-2_126-1_OFOS-07_20190413_231330.JPG	11.8641562	-117.010864	2.2526100937341353	-0.3181942307756455	dive_126	917.565972781687	22.939149319542175	Cluster 1	Seafloor B	0.848118245601654	German	dredge after	2019-04-13 23:13:30	-0.6689553110295804	-0.679375868840283	-1.3212147733273432	-1.4885821104814492	-1.1276702814243063	0.018090151391975187
SO268-1_030-1_OFOS-03_20190307_100453.JPG	11.9310965	-117.039334	0.5248498447246788	-0.44262052240540045	dive_030	628.606511027947	15.715162775698676	Cluster 2	Seafloor B	0.852836430072784	German	trial	2019-03-07 10:04:53	-0.21914950425077412	-0.3943126285351536	-0.6842207848718493	-0.554996249913336	-0.46708660498669374	1.1457912945051298
SO268-2_160-1_OFOS-11_20190428_014741.JPG	11.8631009	-117.0107746	-1.968182976013552	1.4794717631737506	dive_160	901.982815066091	22.549570376652277	Cluster 4	Seafloor D	0.697858691215515	German	dredge after	2019-04-28 01:47:41	1.07124517443472	1.5098420631192564	1.0594566668866814	1.155601491510866	-0.17808124654523827	0.5900647487139709
SO268-2_153-1_OFOS-10_20190423_111246.JPG	14.0200536	-125.9168058	0.6793939999171922	3.383927217103826	dive_153	851.656977310937	21.291424432773425	Cluster 4	Seafloor D	0.925996422767639	Belgian	reference	2019-04-23 11:12:46	2.69602594653522	1.3626474021955346	-0.5482148719830235	-0.6149878952454245	-1.746967478084568	-0.7521967824660887
SO268-2_126-1_OFOS-07_20190413_231320.JPG	11.8641539	-117.0108672	2.6168558109444513	-0.3940228586071348	dive_126	908.733554132095	22.718338853302377	Cluster 1	Seafloor B	0.746402263641357	German	dredge after	2019-04-13 23:13:20	-0.7367686737774513	-0.8911058183853371	-1.7053261010540515	-1.5042949488906017	-1.1276702814243063	-0.19441424000404744
SO268-1_030-1_OFOS-03_20190307_100444.JPG	11.9310963	-117.0393449	-0.4673036427240954	-1.0411213908519428	dive_030	703.111129580126	17.57777823950315	Cluster 2	Seafloor B	0.628679215908051	German	trial	2019-03-07 10:04:44	-0.48423810408335993	-0.28530906862819394	-0.2086008363987156	0.17816111308579638	0.9366537074432331	0.7429281331470353
SO268-2_160-1_OFOS-11_20190428_014731.JPG	11.8631094	-117.0107671	-2.065133598589504	0.0605123368186694	dive_160	1000.31193315964	25.007798328991	Cluster 3	Seafloor B	0.964282989501953	German	dredge after	2019-04-28 01:47:31	-0.39108035323780005	1.1213948248621508	1.770245698084005	1.1461539883089722	0.6063618692244268	0.1997055283321681
SO268-2_153-1_OFOS-10_20190423_111236.JPG	14.0200498	-125.9168006	0.2887157310536409	2.7844858993929438	dive_153	979.99543406451	24.499885851612753	Cluster 4	Seafloor D	0.968945980072022	Belgian	reference	2019-04-23 11:12:36	1.5618074972084588	1.8563020069112854	-0.5521444954889195	-0.271862499014895	-1.540535079197814	-0.11502574886746234
SO268-2_126-1_OFOS-07_20190413_231309.JPG	11.8641518	-117.0108735	1.9336907221180297	-0.2921557037468684	dive_126	925.714906603822	23.14287266509555	Cluster 1	Seafloor B	0.700883507728577	German	dredge after	2019-04-13 23:13:09	-0.25065874350736056	-0.8684282953187705	-1.431621913575737	-1.149179143656216	-0.8386649229828508	0.10110283916541729
SO268-1_030-1_OFOS-03_20190307_100435.JPG	11.9310958	-117.0393565	-0.2086222860573784	-0.2972939895208192	dive_030	570.309166297602	14.25772915744005	Cluster 2	Seafloor D	0.983799815177918	German	trial	2019-03-07 10:04:35	-0.1766805296005924	0.21331745349099157	-0.6608794555220336	-0.08576931468760124	-0.05422180721318588	1.5230375532111387
SO268-2_160-1_OFOS-11_20190428_014721.JPG	11.8631165	-117.0107607	-2.2265193371498317	0.1960059983361185	dive_160	943.255533553929	23.581388338848225	Cluster 3	Seafloor D	0.900450229644775	German	dredge after	2019-04-28 01:47:21	0.39550898907336113	0.6351632230833911	1.5689440308578768	1.3524829324884777	0.6889348287791284	0.3604833826235152
SO268-2_153-1_OFOS-10_20190423_111226.JPG	14.020045	-125.9167935	0.018843401222872976	3.0272734517671824	dive_153	866.199380447793	21.654984511194826	Cluster 4	Seafloor D	0.982469081878662	Belgian	reference	2019-04-23 11:12:26	2.1408468505034093	1.6186264202549219	-0.33056908468723045	0.11304405583697412	-1.2515297207563587	-0.7106930512011457
SO268-2_126-1_OFOS-07_20190413_231300.JPG	11.8641511	-117.0108801	1.5113205060317358	-0.6372680211421747	dive_126	913.501166961786	22.83752917404465	Cluster 2	Seafloor B	0.794222414493561	German	dredge after	2019-04-13 23:13:00	-0.39793018785879714	-0.8341330253736374	-1.2756132656289705	-0.9809853007246262	-0.3432271656546414	0.30815827052746786
SO268-1_030-1_OFOS-03_20190307_100426.JPG	11.9310955	-117.0393702	0.21311666108591734	0.42055477124396234	dive_030	641.850022302757	16.046250557568925	Cluster 2	Seafloor B	0.925810515880585	German	trial	2019-03-07 10:04:26	-0.18056210255249075	0.7869312509172864	-0.5285465729681386	-0.4414960961769634	-0.7560919634281491	1.1139776917924198
SO268-2_160-1_OFOS-11_20190428_014711.JPG	11.8631216	-117.0107552	-2.1929960642993205	1.209486878068338	dive_160	957.624079745028	23.940601993625698	Cluster 4	Seafloor D	0.784865200519562	German	dredge after	2019-04-28 01:47:11	0.4847851669670227	1.6396300312497916	1.4996148625185863	1.4231270619697662	-0.05422180721318588	0.32875920130227254
SO268-2_153-1_OFOS-10_20190423_111216.JPG	14.0200383	-125.9167838	-0.29882348670230235	4.45849536401883	dive_153	871.268802959223	21.781720073980573	Cluster 4	Seafloor D	0.967754781246185	Belgian	reference	2019-04-23 11:12:16	4.097616273901567	1.811265801172761	-0.26881662256474353	-0.01917573148928024	-1.746967478084568	-0.5418771346488718
SO268-2_126-1_OFOS-07_20190413_231250.JPG	11.8641514	-117.0108869	1.3800942053942031	-0.4551244339215614	dive_126	760.652812839897	19.016320320997426	Cluster 2	Seafloor A	0.394611835479736	German	dredge after	2019-04-13 23:12:50	-0.323951973952029	-0.7304401507893843	-1.1469418811326604	-0.8356493240728495	-0.5083730847640445	0.31737683493113994
SO268-1_030-1_OFOS-03_20190307_100417.JPG	11.9310958	-117.0393858	0.35176257273466877	-0.15224911356893925	dive_030	687.170905691679	17.179272642291973	Cluster 2	Seafloor D	0.36963078379631	German	trial	2019-03-07 10:04:17	-0.30545742047533697	0.1420366977712118	-0.41469704793173395	-0.48316693964115687	-0.3019406858772906	0.700770131307616
SO268-2_160-1_OFOS-11_20190428_014701.JPG	11.8631251	-117.0107499	-2.693784117567703	0.4306101391800689	dive_160	1052.16604019401	26.30415100485025	Cluster 3	Seafloor D	0.48259437084198	German	dredge after	2019-04-28 01:47:01	0.3541816535266789	1.0349691503984433	2.335137005498287	1.4790738182064223	0.6063618692244268	0.19992634172296
SO268-2_153-1_OFOS-10_20190423_111206.JPG	14.0200289	-125.9167711	0.24839208488983383	2.2802467736875567	dive_153	891.926638384864	22.2981659596216	Cluster 4	Seafloor D	0.979522347450256	Belgian	reference	2019-04-23 11:12:06	1.30368289590722	1.3653774730743744	-0.41489309664663754	-0.00560130997252565	-1.1689567612016571	-0.47846592156186885
SO268-2_126-1_OFOS-07_20190413_231240.JPG	11.8641538	-117.0108904	1.0824256876979101	-0.6853618557006289	dive_126	788.91390520897	19.72284763022425	Cluster 2	Seafloor A	0.608950018882751	German	dredge after	2019-04-13 23:12:40	-0.5586729736315279	-0.6052056220443589	-0.9852766511473191	-0.7013476917296327	-0.21936772632258902	0.4419009340609844
SO268-1_030-1_OFOS-03_20190307_100408.JPG	11.9310972	-117.0394035	0.32785235607201857	-0.48742996784831244	dive_030	721.050116803484	18.0262529200871	Cluster 2	Seafloor D	0.478198677301407	German	trial	2019-03-07 10:04:08	-0.3440448221736203	-0.27582356688857546	-0.3407117226136839	-0.40161575257108095	-0.13679476676788746	0.6624393815247911
SO268-2_160-1_OFOS-11_20190428_014651.JPG	11.863129	-117.0107441	-1.5980362834207373	-0.18738363067161778	dive_160	948.515663591932	23.7128915897983	Cluster 3	Seafloor A	0.518611371517181	German	dredge after	2019-04-28 01:46:51	0.14320674719996979	0.2227033176072944	0.9542967128310461	1.1211916482620143	0.8540807478885314	0.15693670171882307
SO268-2_153-1_OFOS-10_20190423_111156.JPG	14.0200167	-125.9167563	-0.19867862907615935	4.103304154275095	dive_153	806.718278549771	20.167956963744274	Cluster 4	Seafloor D	0.988577008247376	Belgian	reference	2019-04-23 11:11:56	2.920358030372874	2.5440905568946053	-0.6269457294292488	-0.016822341470125367	-1.6643945185298665	-0.18646847749679918
SO268-2_126-1_OFOS-07_20190413_231229.JPG	11.8641584	-117.0108916	1.2138941285098628	-0.4322691821142212	dive_126	800.400387425554	20.01000968563885	Cluster 2	Seafloor D	0.773840188980103	German	dredge after	2019-04-13 23:12:29	-0.6194081739377018	-0.3566296793972996	-1.0703300796489001	-0.7130043266682827	-0.46708660498669374	0.3633705488784972
SO268-1_030-1_OFOS-03_20190307_100359.JPG	11.9310993	-117.0394225	0.06044290007044299	-0.9761849746461089	dive_030	725.576147876436	18.1394036969109	Cluster 2	Seafloor B	0.815173327922821	German	trial	2019-03-07 10:03:59	-0.4102598901765918	-0.6711856562037637	-0.053794428365351574	-0.3425320858401336	0.19349707145091882	0.8243605601787227
SO268-2_160-1_OFOS-11_20190428_014641.JPG	11.8631346	-117.0107377	-2.446507853595345	1.1354030082630702	dive_160	922.306047254825	23.057651181370623	Cluster 4	Seafloor D	0.931757569313049	German	dredge after	2019-04-28 01:46:41	1.2811926055682796	1.0161575671165106	1.2814155259101632	1.6554366399545166	0.3173565107829712	0.5096151626390103
SO268-2_153-1_OFOS-10_20190423_111146.JPG	14.0200038	-125.9167429	-0.05911769812342684	3.640919728773895	dive_153	925.379744839268	23.1344936209817	Cluster 4	Seafloor D	0.917346775531769	Belgian	reference	2019-04-23 11:11:46	2.889305446757687	1.8326281076115656	-0.3988142189559312	-0.11712427666156873	-1.6231080387525156	-0.30001202407734223
SO268-2_126-1_OFOS-07_20190413_231220.JPG	11.8641624	-117.0108915	1.9367401288393553	-0.5980629930297686	dive_126	861.065852588891	21.526646314722274	Cluster 1	Seafloor B	0.780538201332092	German	dredge after	2019-04-13 23:12:20	-0.8238757373744637	-0.7475280031879616	-1.3018145997607693	-1.0964937560398562	-0.6735190038734477	-0.06175982606788243
SO268-1_030-1_OFOS-03_20190307_100350.JPG	11.9311014	-117.0394407	-0.22467369970683632	-0.3689282389850785	dive_030	699.852181327866	17.49630453319665	Cluster 2	Seafloor B	0.730762541294098	German	trial	2019-03-07 10:03:50	-0.07050809297513815	-0.19790694545599552	-0.02179235872812034	-0.06701856656621222	-0.05422180721318588	0.8793461284782608
SO268-2_160-1_OFOS-11_20190428_014631.JPG	11.863143	-117.0107304	-1.6947311946126278	-0.6822128986295397	dive_160	910.047038914048	22.7511759728512	Cluster 3	Seafloor B	0.673021972179413	German	dredge after	2019-04-28 01:46:31	-0.16914571151749566	-0.026550160878308963	1.342014760297962	0.8542883684331827	0.8127942681111806	0.60443886641142
SO268-2_153-1_OFOS-10_20190423_111136.JPG	14.0199916	-125.9167323	0.10893706280619714	3.047924081254418	dive_153	875.151981306974	21.87879953267435	Cluster 4	Seafloor D	0.623041331768036	Belgian	reference	2019-04-23 11:11:36	2.273961969971452	1.456814919990843	-0.4251770049705963	0.11448098147368527	-1.2928162005337094	-0.7501964374266007
SO268-2_126-1_OFOS-07_20190413_231210.JPG	11.8641662	-117.0108925	2.3643383711081465	-0.7543376017354869	dive_126	876.330428763028	21.9082607190757	Cluster 1	Seafloor B	0.758701086044312	German	dredge after	2019-04-13 23:12:10	-0.7347137233911522	-1.1993846249229358	-1.4731381120240317	-1.465311269510769	-0.9212378825375523	0.05743805117903374
SO268-1_030-1_OFOS-03_20190307_100341.JPG	11.9311034	-117.039459	-0.8872796095708927	-0.7808035195989186	dive_030	644.335158639031	16.108378965975774	Cluster 2	Seafloor B	0.962729096412659	German	trial	2019-03-07 10:03:41	-0.6456658733181905	0.2377485987279178	0.2653757625525143	0.26866197085370297	0.48250242989237435	1.2381273722770791
SO268-2_160-1_OFOS-11_20190428_014621.JPG	11.8631553	-117.0107211	-1.6840568423410225	0.27188016445863866	dive_160	924.843265694898	23.121081642372452	Cluster 4	Seafloor D	0.500633478164673	German	dredge after	2019-04-28 01:46:21	0.6740689303272411	0.2837612531749225	1.2038061824358965	0.8911110021704353	0.2760700310056204	0.5693605822168354
SO268-2_153-1_OFOS-10_20190423_111126.JPG	14.01998	-125.9167231	-0.8197319526960816	2.7531505429949954	dive_153	920.543335726601	23.013583393165025	Cluster 4	Seafloor D	0.998879492282867	Belgian	reference	2019-04-23 11:11:26	1.7883086953427612	2.0060075359425533	-0.05260660379862629	0.6257323343852566	-0.9212378825375523	-0.04786515912911451
SO268-2_126-1_OFOS-07_20190413_231200.JPG	11.8641697	-117.0108941	1.8998766208734577	-0.5913666353601791	dive_126	884.075789828319	22.101894745707973	Cluster 1	Seafloor A	0.746098875999451	German	dredge after	2019-04-13 23:12:00	-0.8064086590909212	-0.6161757243713758	-1.3543729537685716	-1.2416260739399883	-0.6735190038734477	0.21045774807139853
SO268-1_030-1_OFOS-03_20190307_100332.JPG	11.9311044	-117.0394751	-0.008078175662479842	-0.5714593368584969	dive_030	635.650941669858	15.891273541746449	Cluster 2	Seafloor B	0.880948185920715	German	trial	2019-03-07 10:03:32	-0.44759148886102573	-0.09148399999290281	-0.27328826310594545	-0.22732911865239205	-0.012935327435835094	0.9985586467536745
SO268-2_160-1_OFOS-11_20190428_014611.JPG	11.8631704	-117.0107097	-2.1388037030820906	0.22802380731453847	dive_160	981.670955306392	24.5417738826598	Cluster 3	Seafloor D	0.445528775453568	German	dredge after	2019-04-28 01:46:11	0.26079557486041915	0.555114356511864	1.7947229567524567	1.3648297443077224	0.358642990560322	0.2575282562839266
SO268-2_153-1_OFOS-10_20190423_111116.JPG	14.0199676	-125.9167146	0.016102837086359137	2.040163629950393	dive_153	824.627241830175	20.615681045754375	Cluster 4	Seafloor D	0.996853530406952	Belgian	reference	2019-04-23 11:11:16	0.8551328921422631	1.6711753027914216	-0.3433900940274839	0.014806994099845263	-1.0863838016469556	-0.038364302215499656
SO268-2_126-1_OFOS-07_20190413_231150.JPG	11.8641727	-117.0108965	1.264639123199473	-0.7350878006453824	dive_126	909.017576417326	22.72543941043315	Cluster 2	Seafloor B	0.648159265518189	German	dredge after	2019-04-13 23:11:50	-0.49428452819415564	-0.7583486490800051	-0.9924410784489768	-0.9132602800171042	-0.21936772632258902	0.34535635082205696
SO268-1_030-1_OFOS-03_20190307_100323.JPG	11.9311032	-117.039486	-0.4653622075270437	-0.9448149394205209	dive_030	689.319824847541	17.232995621188525	Cluster 2	Seafloor B	0.705225765705108	German	trial	2019-03-07 10:03:23	-0.5150623598778468	-0.28670399535460844	0.21781953384387415	0.01132499516523558	0.5237889096697251	0.8072712826313352
SO268-2_160-1_OFOS-11_20190428_014601.JPG	11.8631873	-117.0106963	-2.9063825724842527	0.4307501250563146	dive_160	1049.97684449404	26.249421112351	Cluster 3	Seafloor A	0.666060626506805	German	dredge after	2019-04-28 01:46:01	0.37427450174827026	0.9086485715592807	2.4484272150833783	1.847430270892335	0.5237889096697251	0.21234793225972332
SO268-2_153-1_OFOS-10_20190423_111106.JPG	14.0199516	-125.9167025	0.9093961234029657	3.2932407456675494	dive_153	874.029175263262	21.85072938158155	Cluster 4	Seafloor D	0.989220201969147	Belgian	reference	2019-04-23 11:11:06	2.18616992291234	1.6438745940030242	-0.9995795581266105	-0.49782188397919136	-1.6643945185298665	-0.8507948316098873
SO268-2_126-1_OFOS-07_20190413_231140.JPG	11.8641734	-117.0109021	1.7767430574166552	-0.6422287078225022	dive_126	919.183049715513	22.979576242887823	Cluster 2	Seafloor B	0.937794327735901	German	dredge after	2019-04-13 23:11:40	-0.45444132348202276	-0.9423394842940745	-1.3223737672006928	-1.1884202250693825	-0.5909460443187461	0.3220653605275146
SO268-1_030-1_OFOS-03_20190307_100314.JPG	11.9311018	-117.0394962	0.0053084427658700445	-0.7182802826412155	dive_030	696.349904112827	17.408747602820675	Cluster 2	Seafloor A	0.435750842094421	German	trial	2019-03-07 10:03:14	-0.5068425583326502	-0.2111986044062593	-0.10435481532281148	-0.23205852744088468	0.2760700310056204	0.583073455226526
SO268-2_160-1_OFOS-11_20190428_014551.JPG	11.8632041	-117.0106809	-2.0879627966764254	0.6546612544992264	dive_160	948.70541907766	23.717635476941503	Cluster 3	Seafloor A	0.417905867099762	German	dredge after	2019-04-28 01:45:51	0.6345682173461581	0.9067255654292947	1.4006246768434558	1.2900134390112288	0.39992947033767273	0.3053809800223962
SO268-2_153-1_OFOS-10_20190423_111056.JPG	14.0199337	-125.9166888	-0.29721376228907004	3.1997687280525016	dive_153	820.651648159806	20.51629120399515	Cluster 4	Seafloor D	0.953458368778229	Belgian	reference	2019-04-23 11:10:56	2.6358615657807962	1.6840484837237606	-0.3738727861242647	0.042722386045822305	-1.2928162005337094	-0.046101530562960624
SO268-2_126-1_OFOS-07_20190413_231130.JPG	11.864172	-117.0109073	2.4503916470285643	-0.6798350665118407	dive_126	974.093052830838	24.35232632077095	Cluster 1	Seafloor B	0.91903430223465	German	dredge after	2019-04-13 23:11:30	-0.765195487454589	-1.0508348923221258	-1.7195108021905516	-1.3282687298015021	-0.5909460443187461	-0.395941796290965
SO268-1_030-1_OFOS-03_20190307_100305.JPG	11.931101	-117.0395077	-0.6174314843864671	-1.138710404663463	dive_030	747.35417010509	18.68385425262725	Cluster 2	Seafloor B	0.965371370315552	German	trial	2019-03-07 10:03:05	-0.43971417904687915	-0.42679449373594774	0.07551699752371574	0.1812697376423485	0.9366537074432331	0.7943105280008153
SO268-2_160-1_OFOS-11_20190428_014541.JPG	11.8632198	-117.0106642	-1.0692216446514893	0.1006559428358857	dive_160	933.784247342267	23.344606183556674	Cluster 3	Seafloor D	0.614162683486939	German	dredge after	2019-04-28 01:45:41	0.32438487292534174	0.17509646118723476	0.7430080934226677	0.6214017573187508	0.2347835512282696	0.31737656216749743
SO268-2_126-1_OFOS-07_20190413_231120.JPG	11.8641648	-117.0109051	1.2319212161658666	-0.9836280361747926	dive_126	1054.22864564767	26.35571614119175	Cluster 2	Seafloor B	0.881677329540253	German	dredge after	2019-04-13 23:11:20	-0.651602396656388	-0.8847290104931567	-1.1260338623030044	-0.6483681303608974	0.2760700310056204	-0.06187213313358115
SO268-2_153-1_OFOS-10_20190423_111036.JPG	14.0198989	-125.9166622	0.38846589892330596	1.1224203597800468	dive_153	787.81768694454	19.6954421736135	Cluster 4	Seafloor D	0.951088488101959	Belgian	reference	2019-04-23 11:10:36	0.5345606318796012	0.6665690019523803	-0.496400349864093	-0.18060074952201352	-0.8799514027602016	0.07910680764932204
SO268-1_030-1_OFOS-03_20190307_100256.JPG	11.9311015	-117.0395205	0.28445730263039426	-0.7148492613854899	dive_030	687.780077889856	17.1945019472464	Cluster 2	Seafloor D	0.870516002178192	German	trial	2019-03-07 10:02:56	-0.4767032860002632	-0.38470756164755665	-0.3202938255712868	-0.4195914659986574	-0.05422180721318588	0.8261660251564488
SO268-2_160-1_OFOS-11_20190428_014531.JPG	11.8632332	-117.0106475	-1.9980231879190227	0.6661079881434859	dive_160	1039.01807000275	25.97545175006875	Cluster 4	Seafloor D	0.520512998104095	German	dredge after	2019-04-28 01:45:31	1.02500879074299	0.534369803337614	1.5011198247123383	1.0999885093394375	0.358642990560322	0.2544575345292274
SO268-2_126-1_OFOS-07_20190413_231109.JPG	11.864157	-117.0109027	1.6794536636664072	-0.914854971895963	dive_126	1018.81493754023	25.47037343850575	Cluster 2	Seafloor B	0.464030712842941	German	dredge after	2019-04-13 23:11:09	-0.9130377513577753	-0.7438214836006316	-1.4452588315382693	-0.9201620488232682	-0.05422180721318588	-0.008780713821058083
SO268-2_153-1_OFOS-10_20190423_111026.JPG	14.0198877	-125.9166537	-0.10889361587063709	2.8369351436090353	dive_153	875.254875671263	21.881371891781576	Cluster 4	Seafloor D	0.993967175483704	Belgian	reference	2019-04-23 11:10:26	1.4915966923432389	2.09463520188153	-0.22646721707816173	0.08151372104907978	-1.2515297207563587	-0.4141184495852934
SO268-1_030-1_OFOS-03_20190307_100247.JPG	11.9311034	-117.0395342	0.7536815778336032	-0.6246357051274612	dive_030	702.819161862442	17.57047904656105	Cluster 2	Seafloor B	0.874351263046265	German	trial	2019-03-07 10:02:47	-0.43457680308113134	-0.6123396758737361	-0.3014299029013352	-0.7231618069072081	-0.3432271656546414	0.4364578827524963
SO268-2_160-1_OFOS-11_20190428_014521.JPG	11.8632471	-117.0106296	-2.131517671599605	0.06609962894023196	dive_160	893.551179810749	22.338779495268724	Cluster 3	Seafloor A	0.610048890113831	German	dredge after	2019-04-28 01:45:21	0.05621384751330726	0.6866559468127487	1.7759224616079192	1.1069044211144818	0.3173565107829712	0.6894637021876017
SO268-2_126-1_OFOS-07_20190413_231100.JPG	11.8641506	-117.0109008	1.6723786760041883	0.09357368281627043	dive_126	790.315006137376	19.7578751534344	Cluster 1	Seafloor A	0.468545168638229	German	dredge after	2019-04-13 23:11:00	-0.5695185451147733	0.07306753491234749	-1.3232386880016869	-1.102504517807548	-1.003810842092254	0.31729551091547464
SO268-2_153-1_OFOS-10_20190423_111016.JPG	14.0198794	-125.9166477	-0.6228104583253727	3.234999285611457	dive_153	996.628687308023	24.915717182700575	Cluster 4	Seafloor D	0.978863418102264	Belgian	reference	2019-04-23 11:10:16	3.529993311641611	0.951074271566944	-0.24822862443146607	0.3710796941873823	-1.0863838016469556	-0.10599242187617801
SO268-1_030-1_OFOS-03_20190307_100245.JPG	11.9311038	-117.0395373	0.9951230834493193	-0.5493413937745742	dive_030	720.427453891145	18.010686347278625	Cluster 2	Seafloor B	0.492089778184891	German	trial	2019-03-07 10:02:45	-0.3919936645205997	-0.8074899248991209	-0.4094758093629982	-0.8039719024087459	-0.7973784432054999	0.6061363453441105
SO268-2_160-1_OFOS-11_20190428_014511.JPG	11.8632632	-117.0106108	-1.7957972681518302	-0.25088783216226274	dive_160	995.081056866779	24.877026421669477	Cluster 3	Seafloor A	0.386472761631012	German	dredge after	2019-04-28 01:45:11	-0.07142140425793776	0.28780654068152434	1.7128985659079758	0.930145596238168	0.5237889096697251	0.2950336170450318
SO268-2_153-1_OFOS-10_20190423_074346.JPG	14.0069885	-125.8954095	0.2789024047204455	1.953820619041828	dive_153	883.73036380817	22.09325909520425	Cluster 4	Seafloor D	0.988475203514099	Belgian	reference	2019-04-23 07:43:46	1.4270940829955168	0.855740993578846	-0.6248439718827925	0.10286394684786608	-0.9212378825375523	-0.4259869249217889
SO268-1_030-1_OFOS-03_20190307_070820.JPG	11.9194078	-117.0266748	0.8066479052162554	-1.873641105122725	dive_030	896.045010014218	22.40112525035545	Cluster 2	Seafloor B	0.997157216072082	German	trial	2019-03-07 07:08:20	-0.9501410222215093	-1.476446964075845	-0.4209936713630659	-0.7969852757893643	0.565075389447076	0.5033452922088775
SO268-2_100-1_OFOS-05_20190406_065915.JPG	11.8603692	-117.0125097	-1.71705931466415	0.6552086038130375	dive_100	843.085119294889	21.077127982372225	Cluster 3	Seafloor A	0.576237201690674	German	dredge before	2019-04-06 06:59:15	-0.19426177179448484	1.6596173384868447	1.1622553871555854	0.8627034349079303	0.11092411189621726	0.5664963627830109
SO268-1_063-1_OFOS-04_20190317_111401.JPG	14.1232786	-125.8830731	-1.9016206109351326	-0.46783232378030426	dive_063	1104.65517463606	27.6163793659015	Cluster 3	Seafloor C	0.999300599098206	Belgian	trial	2019-03-17 11:14:01	0.3452768685193828	-0.07353926403381353	0.8023906725503872	1.372034172647629	1.2669455456620393	0.44250737190721473
SO268-2_153-1_OFOS-10_20190423_074336.JPG	14.0069903	-125.8953986	0.6011250513922375	2.219534839548238	dive_153	866.627887762093	21.665697194052324	Cluster 4	Seafloor D	0.994632840156555	Belgian	reference	2019-04-23 07:43:36	1.3958131715596303	1.0962662162620276	-0.795334277107746	-0.07655941336262619	-1.0450973218696047	-0.760567330147224
SO268-1_030-1_OFOS-03_20190307_070811.JPG	11.9193964	-117.0266615	0.8092258244254115	-1.3007325081063648	dive_030	864.239993726275	21.605999843156873	Cluster 2	Seafloor B	0.99897575378418	German	trial	2019-03-07 07:08:11	-1.009277927782784	-0.8205922723650854	-0.3776438408166479	-0.8215459555205462	-0.012935327435835094	0.6605584984760208
SO268-2_100-1_OFOS-05_20190406_065905.JPG	11.8603691	-117.0125149	-0.6630698504104842	0.6086649481208231	dive_100	822.523726811936	20.563093170298398	Cluster 4	Seafloor B	0.454474627971649	German	dredge before	2019-04-06 06:59:05	0.4048704297220571	0.6580101301095943	0.24208921152009813	0.28507064333102783	-0.26065420609993983	0.5677856185842769
SO268-1_063-1_OFOS-04_20190317_111351.JPG	14.1232535	-125.8830763	-1.7242597576901326	0.08544196159067524	dive_063	790.576729610832	19.7644182402708	Cluster 3	Seafloor D	0.957249522209168	Belgian	trial	2019-03-17 11:13:51	0.6281750383665609	0.25841344180350506	0.6372023318356133	1.1562803540163915	0.6889348287791284	0.7067404314062815
SO268-2_153-1_OFOS-10_20190423_074326.JPG	14.0069921	-125.8953877	-0.7478922253823198	2.7127530489093554	dive_153	844.385947848464	21.1096486962116	Cluster 4	Seafloor D	0.99226975440979	Belgian	reference	2019-04-23 07:43:26	2.701505814232018	1.054767146151197	-0.12217218382354254	0.567734847663145	-0.9212378825375523	0.004557002451319559
SO268-1_030-1_OFOS-03_20190307_070802.JPG	11.9193833	-117.0266437	1.1173588744608334	-1.6081920896670205	dive_030	880.744588334967	22.018614708374177	Cluster 2	Seafloor B	0.999674081802368	German	trial	2019-03-07 07:08:02	-1.1306341644847815	-1.1555440706641953	-0.5664531686068947	-0.9844927570031866	0.19349707145091882	0.4400068710766999
SO268-2_100-1_OFOS-05_20190406_065903.JPG	11.860369	-117.012516	-0.8435831297477022	0.007441666382767281	dive_100	817.632957234309	20.440823930857725	Cluster 2	Seafloor B	0.534754931926727	German	dredge before	2019-04-06 06:59:03	-0.0910575968381293	0.4105501288436667	0.5712175239268815	0.3974931028398889	0.06963763211886649	0.5339681813239194
SO268-1_063-1_OFOS-04_20190317_111341.JPG	14.1232286	-125.8830798	-2.433698338226295	1.0485868390506916	dive_063	753.978418229142	18.84946045572855	Cluster 4	Seafloor D	0.994488179683685	Belgian	trial	2019-03-17 11:13:41	1.2325587797592006	1.032587811201207	0.9606884775504991	1.5958381691568797	0.15221059167356804	1.1515525194622838
SO268-2_153-1_OFOS-10_20190423_074316.JPG	14.0069939	-125.8953768	-0.38832965589346496	2.073612519992433	dive_153	906.756413447164	22.668910336179103	Cluster 4	Seafloor D	0.988415718078613	Belgian	reference	2019-04-23 07:43:16	1.0348268870330857	1.7864560329672463	-0.1772359250849108	0.26516300035648765	-0.7148054836507984	-0.110956716854119
SO268-1_030-1_OFOS-03_20190307_070753.JPG	11.9193688	-117.0266216	0.4343997580974974	-1.1020308381760602	dive_030	1112.52946523644	27.813236630911	Cluster 2	Seafloor B	0.993560314178467	German	trial	2019-03-07 07:07:53	-0.8310680637265107	-0.6554130204329486	0.1985779290908354	-0.5738912563171449	0.3173565107829712	-0.010432543725884149
SO268-2_100-1_OFOS-05_20190406_065855.JPG	11.8603671	-117.0125211	-0.5514624384948055	0.43678292395386437	dive_100	815.186992598405	20.379674814960126	Cluster 4	Seafloor A	0.672819435596466	German	dredge before	2019-04-06 06:58:55	0.27495189974381307	0.5452701593283101	0.31687314704439706	0.10518056514797929	-0.26065420609993983	0.5761261569811714
SO268-1_063-1_OFOS-04_20190317_111331.JPG	14.1232056	-125.8830835	-1.254622096202051	0.6290817781090748	dive_063	797.487026741906	19.93717566854765	Cluster 4	Seafloor D	0.989061594009399	Belgian	trial	2019-03-17 11:13:31	0.7459921938477101	0.4653010028554348	0.3756329831954103	1.0654485507770246	0.19349707145091882	0.2912051685108675
SO268-2_153-1_OFOS-10_20190423_074306.JPG	14.0069957	-125.8953658	-0.39797084464944904	2.464493807211136	dive_153	802.87987695785	20.07199692394625	Cluster 4	Seafloor D	0.997024118900299	Belgian	reference	2019-04-23 07:43:06	2.4634740611523704	0.8801721388157621	-0.37006136846115995	0.3545974782719741	-0.8799514027602016	-0.049489400986230926
SO268-1_030-1_OFOS-03_20190307_070744.JPG	11.9193541	-117.0265975	-1.2144558480699237	-1.8328178851569024	dive_030	988.222955492439	24.705573887310976	Cluster 2	Seafloor B	0.995159327983856	German	trial	2019-03-07 07:07:44	-0.9384963033658144	-0.5794891514666751	0.7730583251189409	0.46177006773809615	1.5559509041034947	0.7522973828428761
SO268-2_100-1_OFOS-05_20190406_065845.JPG	11.8603617	-117.0125295	-2.2407298351617233	0.8868120212625902	dive_100	759.735442534342	18.99338606335855	Cluster 4	Seafloor B	0.531451165676117	German	dredge before	2019-04-06 06:58:45	0.9263711722006324	0.8699094636142841	1.5981120433371476	1.2449171684879035	-0.13679476676788746	0.8469350721928118
SO268-1_063-1_OFOS-04_20190317_111321.JPG	14.1231849	-125.8830864	-1.5723917873489293	0.8304671319438971	dive_063	757.250683539528	18.9312670884882	Cluster 4	Seafloor D	0.784014761447907	Belgian	trial	2019-03-17 11:13:21	0.9936137153967535	0.7499059100933138	0.4421540420007636	1.076607353211611	0.2347835512282696	0.6339618188875652
SO268-2_153-1_OFOS-10_20190423_074256.JPG	14.0069975	-125.8953549	-0.4461189706491483	1.3234992710341613	dive_153	836.114266929474	20.902856673236847	Cluster 4	Seafloor D	0.977117538452148	Belgian	reference	2019-04-23 07:42:56	0.9930428958450037	0.8833406152371895	-0.16553642971663782	0.4347909403310001	-0.3019406858772906	-0.049495387913426066
SO268-1_030-1_OFOS-03_20190307_070735.JPG	11.9193398	-117.0265741	1.0724974711619597	-1.7408108418899928	dive_030	916.435475768644	22.910886894216098	Cluster 2	Seafloor B	0.99179196357727	German	trial	2019-03-07 07:07:35	-0.9647540027463031	-1.4231308718398175	-0.6577138453903705	-0.854419872350632	0.48250242989237435	0.29019867455581194
SO268-2_100-1_OFOS-05_20190406_065835.JPG	11.8603527	-117.0125403	-1.2153761510146521	1.115095144963091	dive_100	894.856905223692	22.3714226305923	Cluster 4	Seafloor D	0.835820913314819	German	dredge before	2019-04-06 06:58:35	0.33112054363598886	1.3858131496163464	0.8184637841024097	0.7221845534516096	-0.3845136454319922	0.30698268002470447
SO268-1_063-1_OFOS-04_20190317_111311.JPG	14.123167	-125.8830883	-3.028980808830733	0.1880062257782071	dive_063	971.985097207279	24.299627430181975	Cluster 3	Seafloor C	0.671337008476257	Belgian	trial	2019-03-17 11:13:11	0.7478188164133093	0.7586540934203985	1.2832578072163017	2.0443258548388057	1.1017996265526362	1.1244663069026828
SO268-2_153-1_OFOS-10_20190423_074246.JPG	14.0069994	-125.895344	0.2798730904213832	1.9108866304426415	dive_153	879.068460686249	21.976711517156225	Cluster 4	Seafloor D	0.986726880073547	Belgian	reference	2019-04-23 07:42:46	1.3563124585785473	0.8766250394257368	-0.5690219833858753	0.07617616459937818	-0.8799514027602016	-0.47744329430900023
SO268-1_030-1_OFOS-03_20190307_070726.JPG	11.9193278	-117.0265536	-1.1294963967041804	-1.6274211239637062	dive_030	983.9976902425	24.599942256062498	Cluster 2	Seafloor B	0.995057106018066	German	trial	2019-03-07 07:07:26	-0.818510033588016	-0.47095388838929747	0.6586638999778995	0.426183529479678	1.4320914647714427	0.7281703265045226
SO268-2_100-1_OFOS-05_20190406_065825.JPG	11.8603415	-117.0125528	-1.7554136717741293	0.15461968285685268	dive_100	840.486123095726	21.01215307739315	Cluster 3	Seafloor D	0.598542153835297	German	dredge before	2019-04-06 06:58:25	0.19024227826414955	0.5947701305913612	1.2628053133418446	0.967921466076906	0.2760700310056204	0.6444181779027719
SO268-1_063-1_OFOS-04_20190317_111301.JPG	14.1231499	-125.8830907	-1.7806532560286077	0.23742932058071914	dive_063	959.541757791608	23.9885439447902	Cluster 3	Seafloor D	0.998329222202301	Belgian	trial	2019-03-17 11:13:01	0.7656283864279017	0.30494421189175935	0.5286691866560648	1.290678158547895	0.6063618692244268	0.7799895177563184
SO268-2_153-1_OFOS-10_20190423_074236.JPG	14.0069975	-125.8953431	-0.601703432966421	1.8632001074520237	dive_153	829.687651293992	20.7421912823498	Cluster 4	Seafloor D	0.995123445987701	Belgian	reference	2019-04-23 07:42:36	1.182554987025922	1.3462769406848272	-0.09538846968571571	0.578752220409079	-0.6322325240960969	-0.020225260901506326
SO268-1_030-1_OFOS-03_20190307_070717.JPG	11.9193171	-117.0265364	0.016148860470905888	-1.718157613285592	dive_030	939.961519454372	23.4990379863593	Cluster 2	Seafloor B	0.946818113327026	German	trial	2019-03-07 07:07:17	-0.9824494088505454	-0.8188685414817304	-0.04053519248592832	-0.3038652089629022	1.143086106329987	0.37710323506430105
SO268-2_100-1_OFOS-05_20190406_065815.JPG	11.8603297	-117.0125671	-0.7255886051062376	-0.3371408608155076	dive_100	820.865504249428	20.5216376062357	Cluster 2	Seafloor D	0.712745010852814	German	dredge before	2019-04-06 06:58:15	-0.13147162110201188	0.016712495165202877	0.5649670296049333	0.3266198572629843	0.358642990560322	0.33068339719573786
SO268-1_063-1_OFOS-04_20190317_111251.JPG	14.1231357	-125.8830926	-1.88635336527391	0.6065093769658318	dive_063	975.856444043651	24.396411101091275	Cluster 4	Seafloor D	0.997186005115509	Belgian	trial	2019-03-17 11:12:51	1.1930580667781177	0.4319024715201396	0.5676655825040726	1.2570178926489057	0.4412159501150235	0.8829261175788364
SO268-2_153-1_OFOS-10_20190423_074226.JPG	14.0069945	-125.8953472	-0.019647435286750375	1.1520556090935035	dive_153	863.431298873983	21.585782471849576	Cluster 4	Seafloor D	0.998230755329132	Belgian	reference	2019-04-23 07:42:26	0.48992254293277043	0.8904647053042348	-0.32714399831524904	0.2439344040899177	-0.5083730847640445	-0.16795138801158246
SO268-1_030-1_OFOS-03_20190307_070708.JPG	11.9193073	-117.0265213	-0.20709623409822311	-1.2566018876374223	dive_030	1002.47854602527	25.06196365063175	Cluster 2	Seafloor B	0.994828283786774	German	trial	2019-03-07 07:07:08	-0.8866658880669367	-0.5137781388902218	0.256570868798285	-0.03167811596605835	0.6476483490017776	0.3966864074972639
SO268-2_100-1_OFOS-05_20190406_065805.JPG	11.8603195	-117.0125815	-0.7932690508980779	0.6028396641825984	dive_100	855.26400957109	21.38160023927725	Cluster 4	Seafloor D	0.622643649578095	German	dredge before	2019-04-06 06:58:05	0.18841565569855032	0.8459565789692819	0.5486834539913292	0.3853838928975631	-0.13679476676788746	0.24182316916068702
SO268-1_063-1_OFOS-04_20190317_111241.JPG	14.1231215	-125.8830947	-1.6956887281437294	0.4813069703572448	dive_063	940.033425783891	23.500835644597274	Cluster 4	Seafloor D	0.999874949455261	Belgian	trial	2019-03-17 11:12:41	0.7617468134760034	0.4116262151754721	0.6506028381125195	1.4479988870159717	0.565075389447076	0.17317619488388278
SO268-2_153-1_OFOS-10_20190423_074216.JPG	14.0069916	-125.8953513	0.05573240883374537	1.7001363111162833	dive_153	818.218207870659	20.455455196766472	Cluster 4	Seafloor D	0.995175242424011	Belgian	reference	2019-04-23 07:42:16	1.661015935302566	0.516963110544428	-0.6033218592844447	0.14714275377080221	-0.6735190038734477	-0.12353592792046983
SO268-1_030-1_OFOS-03_20190307_070659.JPG	11.919298	-117.0265076	0.3175639409164643	-1.8659425769225293	dive_030	946.061618666552	23.6515404666638	Cluster 2	Seafloor B	0.999061524868012	German	trial	2019-03-07 07:06:59	-0.9051604415436287	-1.3315439684883756	0.0478856610009033	-0.46318009604095584	0.9779401872205838	0.14530984955986295
SO268-2_100-1_OFOS-05_20190406_065755.JPG	11.8603118	-117.0125968	-1.0535460606273255	1.0851681299743374	dive_100	820.454303475051	20.511357586876276	Cluster 4	Seafloor D	0.868713736534119	German	dredge before	2019-04-06 06:57:55	1.0635961924412733	0.7855163966662084	0.4120605642644375	0.46258470274473895	-0.3845136454319922	0.748743928733533
SO268-1_063-1_OFOS-04_20190317_111231.JPG	14.1231065	-125.8830972	-1.4566283422117445	0.203279792383806	dive_063	986.18346061036	24.654586515259002	Cluster 4	Seafloor D	0.966966092586517	Belgian	trial	2019-03-17 11:12:31	0.9982944357211014	-0.07716607352249132	0.37129684691302983	1.0605861980812028	0.5237889096697251	0.6746514122470637
SO268-2_153-1_OFOS-10_20190423_074206.JPG	14.0069891	-125.8953555	-0.27352390219288747	1.6117042365829946	dive_153	890.730920539467	22.268273013486674	Cluster 4	Seafloor D	0.99960869550705	Belgian	reference	2019-04-23 07:42:06	1.370811275192991	0.6523208218182897	-0.177541530434591	0.42516806431515797	-0.6735190038734477	-0.1714134624332691
SO268-1_030-1_OFOS-03_20190307_070649.JPG	11.9192879	-117.0264927	0.11327343758675652	-1.7310127833400677	dive_030	944.750760064906	23.61876900162265	Cluster 2	Seafloor B	0.989112794399262	German	trial	2019-03-07 07:06:49	-0.8294697689816113	-1.065222565128858	-0.22234154485736218	-0.21338697994515715	1.143086106329987	0.31336321913567644
SO268-2_100-1_OFOS-05_20190406_065745.JPG	11.8603069	-117.0126116	-1.058178684554636	0.4633414340690444	dive_100	881.562809891629	22.039070247290724	Cluster 4	Seafloor D	0.763216376304626	German	dredge before	2019-04-06 06:57:45	0.28842324116510726	0.6109313530931058	0.7663609550498294	0.576056570543394	-0.09550828699053665	0.3937490738834281
SO268-1_063-1_OFOS-04_20190317_111221.JPG	14.1230905	-125.8830994	-1.5958180881514674	-0.605030251192686	dive_063	1016.42839188105	25.41070979702625	Cluster 3	Seafloor D	0.614082455635071	Belgian	trial	2019-03-17 11:12:21	0.03851844140906488	-0.06644506525376306	0.602193220880231	1.21135307477718	1.2256590658846886	0.3711291605402348
SO268-2_153-1_OFOS-10_20190423_074156.JPG	14.0069897	-125.8953597	0.25626571520088154	0.5287011585587887	dive_153	930.295651761638	23.25739129404095	Cluster 2	Seafloor D	0.992711782455444	Belgian	reference	2019-04-23 07:41:56	0.3500717527540807	0.140542133421482	-0.44690669856119364	0.1046997042065639	-0.3019406858772906	-0.17973127223563137
SO268-1_030-1_OFOS-03_20190307_070641.JPG	11.9192792	-117.0264798	-0.7436615799380285	-2.0467318311612375	dive_030	1064.90652593617	26.62266314840425	Cluster 2	Seafloor B	0.999322295188904	German	trial	2019-03-07 07:06:41	-0.8895199858256855	-0.9242054368506863	0.32307174611827727	0.14254911748340657	1.7210968232128978	0.6384887194216436
SO268-2_100-1_OFOS-05_20190406_065735.JPG	11.8603048	-117.0126255	-1.6277703322930288	1.2100204193345923	dive_100	859.648821504818	21.49122053762045	Cluster 4	Seafloor D	0.96615344285965	German	dredge before	2019-04-06 06:57:35	0.47713618497357596	1.494946238433616	1.07535102813983	1.0531639680207927	-0.17808124654523827	0.20018472659313363
SO268-1_063-1_OFOS-04_20190317_111211.JPG	14.1230749	-125.8831011	-1.4695078897646627	0.4918099999215868	dive_063	993.952670879516	24.8488167719879	Cluster 4	Seafloor D	0.992329895496368	Belgian	trial	2019-03-17 11:12:11	0.9948695184106029	0.18562815797166413	0.4226933239781288	1.120193154660142	0.2347835512282696	0.6747760236043024
SO268-2_153-1_OFOS-10_20190423_074146.JPG	14.0069918	-125.8953638	0.2530677496202881	1.09255115062479	dive_153	913.494216162169	22.837355404054225	Cluster 4	Seafloor D	0.996695518493652	Belgian	reference	2019-04-23 07:41:46	0.6484962144088521	0.4846904843525959	-0.46711124847270014	0.21485646010323325	-0.5083730847640445	-0.4668673417722054
SO268-1_030-1_OFOS-03_20190307_070632.JPG	11.919269	-117.0264633	-1.275019832920183	-1.6757677429450226	dive_030	1025.997183473	25.649929586825	Cluster 2	Seafloor B	0.978092432022095	German	trial	2019-03-07 07:06:32	-0.7401935910879498	-0.6196331499004175	0.9294590704954936	0.49459306988028146	1.4320914647714427	0.6823081018496666
SO268-2_100-1_OFOS-05_20190406_065725.JPG	11.8603038	-117.0126397	-0.963410374027164	1.1360075822528417	dive_100	803.722362920338	20.09305907300845	Cluster 4	Seafloor D	0.973078727722168	German	dredge before	2019-04-06 06:57:25	0.11375245832968249	1.7416390300000153	0.456243601849165	0.40063284192794774	-0.3432271656546414	0.47226699504823605
SO268-1_063-1_OFOS-04_20190317_111201.JPG	14.1230575	-125.8831022	-1.685295042578744	0.5523697796497108	dive_063	992.827746857717	24.820693671442925	Cluster 4	Seafloor D	0.998489022254944	Belgian	trial	2019-03-17 11:12:01	0.7336624915299155	0.626275547083665	0.6298879849284358	1.27719708062566	0.5237889096697251	0.33645014860310357
SO268-2_153-1_OFOS-10_20190423_074136.JPG	14.0069704	-125.8953355	-0.6447368199496479	0.94822040624701	dive_153	996.745166721964	24.9186291680491	Cluster 4	Seafloor D	0.999630451202393	Belgian	reference	2019-04-23 07:41:36	0.8409765672588692	0.5032031547645821	0.04265289015482161	0.6803298513921652	-0.21936772632258902	0.05958085122759441
SO268-1_030-1_OFOS-03_20190307_070628.JPG	11.9192641	-117.0264555	-0.6239520924489078	-1.950840706476149	dive_030	994.68372613778	24.8670931534445	Cluster 2	Seafloor B	0.992709517478943	German	trial	2019-03-07 07:06:28	-0.7844891883037307	-1.1117234439301178	0.3951830763674823	0.14513445219194535	1.4320914647714427	0.5659061806909951
SO268-2_100-1_OFOS-05_20190406_065715.JPG	11.860302	-117.0126562	-1.0488210716670416	0.5052251588428557	dive_100	869.38131958582	21.7345329896455	Cluster 2	Seafloor A	0.766051173210144	German	dredge before	2019-04-06 06:57:15	-0.20168242596723165	1.031561543681059	1.025718989508778	0.5707501286251984	-0.17808124654523827	0.1345448824096869
SO268-1_063-1_OFOS-04_20190317_111151.JPG	14.1230399	-125.8831015	-2.8939178234860776	-0.22641311189662852	dive_063	993.962229292292	24.8490557323073	Cluster 3	Seafloor C	0.997224688529968	Belgian	trial	2019-03-17 11:11:51	1.0042309590592988	-0.06453202288610886	1.3324170224761458	1.8959038823806593	1.1843725861073378	1.193625106025573
SO268-2_153-1_OFOS-10_20190423_074126.JPG	14.0069387	-125.8952932	-0.021589678401650398	1.8741924994228396	dive_153	949.250064013273	23.731251600331824	Cluster 4	Seafloor D	0.998826920986176	Belgian	reference	2019-04-23 07:41:26	1.410654479905124	0.940293480724226	-0.4331746393105622	0.15511655961694396	-0.8799514027602016	-0.08620768918688938
SO268-1_030-1_OFOS-03_20190307_070623.JPG	11.9192577	-117.0264456	-0.5678185663389211	-1.713352941858696	dive_030	1007.77038683456	25.194259670864	Cluster 2	Seafloor B	0.999072790145874	German	trial	2019-03-07 07:06:23	-0.8717104158110931	-0.6428088610835607	0.17286959981560537	0.04266298557657618	1.3495185052167409	0.7099753284205566
SO268-2_100-1_OFOS-05_20190406_065709.JPG	11.8603001	-117.0126678	-1.7587059447239723	1.0247257105152476	dive_100	890.531213036809	22.263280325920228	Cluster 4	Seafloor D	0.768682658672333	German	dredge before	2019-04-06 06:57:09	0.8253361115409259	1.1319265216465806	1.0387879428119813	1.0066760293611219	0.06963763211886649	0.4272994155177464
SO268-1_063-1_OFOS-04_20190317_111146.JPG	14.1230312	-125.883101	-2.0850766201443163	0.3813478566534057	dive_063	962.106289174833	24.052657229370826	Cluster 3	Seafloor D	0.968036770820618	Belgian	trial	2019-03-17 11:11:46	0.8815047554331017	0.5127584028405214	0.8472973605386254	1.4324501070456548	0.8127942681111806	0.5426929889216457
SO268-2_153-1_OFOS-10_20190423_074116.JPG	14.006907	-125.8952508	0.3382795292378816	1.478677365182624	dive_153	943.790527428971	23.594763185724275	Cluster 4	Seafloor D	0.942371249198914	Belgian	reference	2019-04-23 07:41:16	0.7380007201232136	0.9384402209305612	-0.592423857191752	-0.01059377798192983	-0.7973784432054999	-0.2491991219051641
SO268-1_030-1_OFOS-03_20190307_070614.JPG	11.9192462	-117.0264276	-0.26845016388759024	-1.3751022648941191	dive_030	910.066375225092	22.7516593806273	Cluster 2	Seafloor B	0.99690043926239	German	trial	2019-03-07 07:06:14	-0.5944062775710626	-0.7421874265782606	0.24279844657693145	-0.17174159382491344	0.8953672276658822	0.5016781328410942
SO268-2_100-1_OFOS-05_20190406_065704.JPG	11.8602975	-117.0126797	-2.195207435842726	2.3118862155639994	dive_100	892.196593686779	22.304914842169474	Cluster 4	Seafloor D	0.64294970035553	German	dredge before	2019-04-06 06:57:04	1.9298719441767003	1.632167173263474	2.0581403528374818	0.8692516294924941	-0.8386649229828508	0.30559724657636744
SO268-1_063-1_OFOS-04_20190317_111141.JPG	14.1230225	-125.8831006	-2.047935071096067	0.31583594497044043	dive_063	970.90333900392	24.272583475098	Cluster 3	Seafloor D	0.996353149414062	Belgian	trial	2019-03-17 11:11:41	0.7572944209723552	0.4178934216820055	0.9114917823892643	1.4763159392777239	0.6476483490017776	0.5832407069306619
SO268-2_153-1_OFOS-10_20190423_074106.JPG	14.0068753	-125.8952085	0.20968792705693456	0.7862182454407376	dive_153	853.170624400329	21.329265610008225	Cluster 4	Seafloor D	0.979238450527191	Belgian	reference	2019-04-23 07:41:06	0.5923275705166763	0.22631019957130905	-0.44894791165156667	0.12861546455749487	-0.46708660498669374	-0.12279996803702846
SO268-1_030-1_OFOS-03_20190307_070605.JPG	11.9192341	-117.0264092	0.29262056254615665	-1.2015465404357946	dive_030	885.614911165203	22.140372779130075	Cluster 2	Seafloor B	0.963086009025574	German	trial	2019-03-07 07:06:05	-0.6148416175237037	-0.8182806795041699	-0.24946257810757563	-0.35158924310136436	0.48250242989237435	0.44881700736545466
SO268-2_100-1_OFOS-05_20190406_065655.JPG	11.8602911	-117.0127055	-1.5495940600423856	2.115231523592441	dive_100	856.23343217161	21.405835804290252	Cluster 4	Seafloor D	0.937749981880188	German	dredge before	2019-04-06 06:56:55	0.827505225837575	2.094914187226813	1.0545583320836556	1.0222983527695433	-0.9625243623149031	0.26580261302018193
SO268-1_063-1_OFOS-04_20190317_111131.JPG	14.1230084	-125.883099	-2.754429428661087	-0.1596196590039361	dive_063	980.943670154867	24.523591753871678	Cluster 3	Seafloor D	0.691129326820374	Belgian	trial	2019-03-17 11:11:31	0.45281927206903644	0.47741693785057754	1.257667683783863	1.9603420771239348	1.3495185052167409	0.6889798321576559
SO268-2_147-1_OFOS-09_20190421_133547.JPG	14.0416131	-125.9072482	0.09550629184052313	3.0680508541346354	dive_147	1022.75856608319	25.56896415207975	Cluster 4	Seafloor D	0.994834780693054	Belgian	reference	2019-04-21 13:35:47	2.596931672351463	0.8854828241384689	-0.23057847395226294	0.5407472344747248	-1.1689567612016571	-1.5124349993017967
SO268-1_030-1_OFOS-03_20190307_040744.JPG	11.9080613	-117.0087881	0.3253206483207937	-2.27027795707209	dive_030	849.786982938487	21.244674573462174	Cluster 2	Seafloor B	0.988752543926239	German	trial	2019-03-07 04:07:44	-1.0176118932383302	-1.476277580116209	-0.030375256143444565	-0.7198212376612508	1.3495185052167409	0.3795675291121614
SO268-2_160-1_OFOS-11_20190427_221852.JPG	11.862967	-117.0112762	-2.4559107400204025	0.004170267388072275	dive_160	1066.34807816155	26.658701954038747	Cluster 3	Seafloor B	0.831515371799469	German	dredge after	2019-04-27 22:18:52	-0.09927739838332576	0.8882228587796401	1.9089357485252942	1.5250328098305235	0.8540807478885314	0.21169526272312225
SO268-2_126-1_OFOS-07_20190413_194500.JPG	11.8634468	-117.0115908	2.3633030307028933	-0.43321170400845355	dive_126	670.066920793115	16.751673019827873	Cluster 1	Seafloor D	0.541517198085785	German	dredge after	2019-04-13 19:45:00	-0.34050574095277186	-1.1099598579974366	-1.661909959912888	-1.628622959590122	-1.3341026803110603	0.6489807545574809
SO268-1_063-1_OFOS-04_20190317_074211.JPG	14.1042346	-125.8627503	-1.854364346724852	2.4117620811266227	dive_063	1044.62050670446	26.1155126676115	Cluster 4	Seafloor D	0.974620580673218	Belgian	trial	2019-03-17 07:42:11	2.1992987726025843	1.6535294797022786	0.48015866199697144	1.0776171611885748	-0.6735190038734477	0.9410690625852383
SO268-2_177-1_OFOS-13_20190510_083403.JPG	11.8455238	-117.0512383	2.3818005732229914	0.7687469044062628	dive_177	684.933116110192	17.123327902754802	Cluster 1	Seafloor D	0.531877934932709	German	reference	2019-05-10 08:34:03	-0.09471084196932773	-0.052356305316976735	-1.5394948358771885	-1.1214872106182994	-1.1276702814243063	-1.1938186838962215
SO268-2_147-1_OFOS-09_20190421_133537.JPG	14.0415925	-125.9072622	1.9128742170325395	1.7050344590817121	dive_147	1001.44644227153	25.036161056788252	Cluster 1	Seafloor D	0.998639762401581	Belgian	reference	2019-04-21 13:35:37	0.05438722494770805	1.105731790476983	-1.345253805456625	-0.6539319743124266	-1.1276702814243063	-1.6874055694812287
SO268-1_030-1_OFOS-03_20190307_040735.JPG	11.9080556	-117.0087884	-0.11000452520982595	-2.3978376567449433	dive_030	806.240085806411	20.156002145160276	Cluster 2	Seafloor B	0.972872674465179	German	trial	2019-03-07 04:07:35	-1.0259458586938768	-1.367174382585934	0.2355215795711237	-0.5983218207347655	1.5559509041034947	0.6876789459792138
SO268-2_160-1_OFOS-11_20190427_221841.JPG	11.8629604	-117.0112934	-2.4502707201347005	0.024046775627467744	dive_160	1073.96566291002	26.8491415727505	Cluster 3	Seafloor A	0.430186748504639	German	dredge after	2019-04-27 22:18:41	0.15256818784866577	0.7917736394104108	1.8017720612806538	1.3371321540822707	0.7715077883338298	0.5916466642509157
SO268-2_126-1_OFOS-07_20190413_194450.JPG	11.8634393	-117.0115786	2.024790261751028	0.13080496939462627	dive_126	712.076674584398	17.80191686460995	Cluster 1	Seafloor D	0.797866880893707	German	dredge after	2019-04-13 19:44:50	-0.4337776557086817	-0.0757113642220878	-1.6021698801874207	-1.5109421442572204	-1.3753891600884112	0.7306956772338132
SO268-1_063-1_OFOS-04_20190317_074201.JPG	14.1042216	-125.8627376	-1.2327468699381527	1.5125544821341788	dive_063	1038.60506635219	25.965126658804753	Cluster 4	Seafloor D	0.905242204666138	Belgian	trial	2019-03-17 07:42:01	1.4209292318366193	0.9877907357586393	0.30227905006210276	0.6683903570762312	-0.6735190038734477	1.0109420384224093
SO268-2_177-1_OFOS-13_20190510_083353.JPG	11.8455342	-117.0512216	2.4193115111409402	0.7374828556049136	dive_177	755.887084312482	18.89717710781205	Cluster 1	Seafloor D	0.815950691699982	German	reference	2019-05-10 08:33:53	-0.3506663289739175	0.05567080588149284	-1.434147482314686	-1.0487386073698874	-1.0863838016469556	-1.4867079141615498
SO268-2_147-1_OFOS-09_20190421_133527.JPG	14.0415714	-125.9072763	1.0613092684896683	1.8136134829005135	dive_147	965.2127387452	24.13031846863	Cluster 4	Seafloor D	0.963091492652893	Belgian	reference	2019-04-21 13:35:27	0.7631167804002027	0.7577972098598869	-0.6863484900423288	0.046535330451849634	-0.7148054836507984	-1.9741415552319654
SO268-1_030-1_OFOS-03_20190307_040726.JPG	11.9080509	-117.008788	0.29814535287076743	-2.1270302048104326	dive_030	828.562203195542	20.71405507988855	Cluster 2	Seafloor B	0.970444738864899	German	trial	2019-03-07 04:07:26	-0.9685214117878514	-1.46795783856938	0.10727977240599046	-0.6731437832188153	1.0605131467752853	0.4393216917625043
SO268-2_160-1_OFOS-11_20190427_221831.JPG	11.8629543	-117.011309	-2.0168983652107335	-0.14632104619904546	dive_160	1018.08399979429	25.45209999485725	Cluster 3	Seafloor D	0.406613886356354	German	dredge after	2019-04-27 22:18:31	-0.14574210989575576	0.6806876531761609	1.6460344218515293	1.119123946213954	0.8127942681111806	0.21272847556924657
SO268-2_126-1_OFOS-07_20190413_194440.JPG	11.8634313	-117.0115667	2.178021239957958	-0.28843595906499536	dive_126	911.211322849291	22.780283071232276	Cluster 1	Seafloor D	0.682116329669952	German	dredge after	2019-04-13 19:44:40	-0.5612987435695768	-0.6719827571902862	-1.578211573999561	-1.4219800415018047	-1.2515297207563587	0.5015366075737563
SO268-1_063-1_OFOS-04_20190317_074151.JPG	14.1042097	-125.8627245	-1.7978712086335735	1.4284472506920944	dive_063	1008.90687236266	25.2226718090665	Cluster 4	Seafloor D	0.841245412826538	Belgian	trial	2019-03-17 07:41:51	1.0720443218071696	1.4654236106452867	1.0287981075603574	0.6439569640648432	-0.7148054836507984	1.433834812396367
SO268-2_177-1_OFOS-13_20190510_083343.JPG	11.8455436	-117.0512066	2.000225339545852	0.8527953552999241	dive_177	764.96444816218	19.1241112040545	Cluster 1	Seafloor D	0.815995335578918	German	reference	2019-05-10 08:33:43	-0.06046166886434248	-0.1070573605170872	-1.1084586716265823	-0.5683132693967353	-1.0450973218696047	-1.637562729801741
SO268-2_147-1_OFOS-09_20190421_133517.JPG	14.0415509	-125.9072899	0.951903516588794	2.2353384209137492	dive_147	1000.50484169715	25.01262104242875	Cluster 4	Seafloor D	0.917392909526825	Belgian	reference	2019-04-21 13:35:17	1.7045123851458972	0.4513118805419638	-0.7301451963359323	0.005608407149961502	-1.003810842092254	-1.654283195354429
SO268-1_030-1_OFOS-03_20190307_040717.JPG	11.9080476	-117.0087873	0.22823540253526062	-2.183694093443002	dive_030	813.613325691019	20.340333142275476	Cluster 2	Seafloor B	0.915938913822174	German	trial	2019-03-07 04:07:17	-1.0229775970247779	-1.3325303809591973	0.09086645867222826	-0.7055707822327599	1.3082320254393902	0.39783644625593206
SO268-2_160-1_OFOS-11_20190427_221821.JPG	11.8629467	-117.011317	-2.0282353611680843	0.21431646408229726	dive_160	1041.97960203309	26.049490050827252	Cluster 3	Seafloor B	0.441728174686432	German	dredge after	2019-04-27 22:18:21	0.10028111690838828	0.8659837412556611	1.4496253232897864	1.2355262371614664	0.6063618692244268	0.2900381691471783
SO268-2_126-1_OFOS-07_20190413_194430.JPG	11.8634225	-117.011554	1.8992303373928965	-0.42418899663535725	dive_126	983.855886951756	24.5963971737939	Cluster 1	Seafloor A	0.496884435415268	German	dredge after	2019-04-13 19:44:30	-0.3621968839192625	-0.8702815551124353	-1.365074907146339	-1.204336722230201	-0.7560919634281491	0.15894769048024182
SO268-1_063-1_OFOS-04_20190317_074141.JPG	14.1041983	-125.8627107	-0.9690433121878934	1.0686496867613842	dive_063	928.986452815626	23.22466132039065	Cluster 4	Seafloor A	0.680949151515961	Belgian	trial	2019-03-17 07:41:41	0.5854777358956792	1.3261800320621275	0.3580462602416211	-0.1455827586119739	-1.1689567612016571	2.1161439843313854
SO268-2_177-1_OFOS-13_20190510_083333.JPG	11.8455526	-117.0511945	2.202793472857236	2.016971718264665	dive_177	913.006668006266	22.82516670015665	Cluster 4	Seafloor D	0.849592268466949	German	reference	2019-05-10 08:33:33	0.8892679013368984	0.48911439482779623	-1.3969039926233584	-0.8156115657847477	-1.4166756398657618	-1.939278648780935
SO268-1_030-1_OFOS-03_20190307_040708.JPG	11.9080458	-117.008786	0.4258118045520799	-1.815755891515435	dive_030	849.441512279188	21.236037806979702	Cluster 2	Seafloor B	0.90923810005188	German	trial	2019-03-07 04:07:08	-1.0883935176552997	-1.1600476912380477	0.21672396749593853	-0.7769220601573124	0.565075389447076	0.4683678802119035
SO268-2_160-1_OFOS-11_20190427_221812.JPG	11.8629421	-117.0113151	-2.172548653730021	0.05298278190770189	dive_160	988.337122685402	24.708428067135053	Cluster 3	Seafloor A	0.503223955631256	German	dredge after	2019-04-27 22:18:12	0.016484806711524372	0.6716704482661244	1.8404455533629736	1.323116471936931	0.6063618692244268	0.17196134672891072
SO268-2_147-1_OFOS-09_20190421_142047.JPG	14.0462097	-125.9032633	0.5693719491445852	4.547836710657259	dive_147	776.677645666547	19.416941141663678	Cluster 4	Seafloor D	0.991198480129242	Belgian	reference	2019-04-21 14:20:47	2.2803551489510494	3.1570213604811252	-0.656009951412384	-0.12719407049355175	-1.746967478084568	-1.8272029041426394
SO268-2_126-1_OFOS-07_20190413_194420.JPG	11.863413	-117.0115398	2.2927963205874136	0.09808229212970601	dive_126	945.365176632657	23.634129415816425	Cluster 1	Seafloor B	0.471628218889236	German	dredge after	2019-04-13 19:44:20	-0.7331154286462528	-0.08340338874203017	-1.624375280218579	-1.4192645914797046	-1.2928162005337094	0.06320438690531288
SO268-1_063-1_OFOS-04_20190317_074131.JPG	14.1041888	-125.8626987	-1.9831865727176958	0.00649391072316194	dive_063	981.311029121236	24.5327757280309	Cluster 3	Seafloor A	0.615748882293701	Belgian	trial	2019-03-17 07:41:31	-0.6622196403189333	1.1651357414975763	1.8868312559209188	0.8428099349022492	-0.17808124654523827	1.1103408659923952
SO268-2_177-1_OFOS-13_20190510_083323.JPG	11.8455634	-117.0511859	1.9971647109705666	0.6352709511295681	dive_177	840.780192100115	21.019504802502873	Cluster 1	Seafloor A	0.523381650447845	German	reference	2019-05-10 08:33:23	-0.13489653841251042	-0.19178919538443512	-1.1316443152321949	-0.5930578077231682	-0.6735190038734477	-1.8215428476501327
SO268-2_147-1_OFOS-09_20190421_133507.JPG	14.0415322	-125.9073024	2.2260477427100693	1.0564576105665644	dive_147	993.020708191508	24.8255177047877	Cluster 1	Seafloor D	0.993142247200012	Belgian	reference	2019-04-21 13:35:07	0.35178421140932997	-0.27341233640434465	-1.3779737593586832	-0.6611137739021291	-1.003810842092254	-1.879431618819719
SO268-1_030-1_OFOS-03_20190307_040659.JPG	11.9080448	-117.008784	0.9381495107221971	-1.5501990209155916	dive_030	846.741831457392	21.168545786434798	Cluster 2	Seafloor B	0.995205938816071	German	trial	2019-03-07 04:06:59	-1.039074708384121	-1.2809878384181825	-0.03793754701357205	-0.8754363240842122	0.11092411189621726	0.1390616143068011
SO268-2_160-1_OFOS-11_20190427_221801.JPG	11.8629368	-117.0113118	-2.1684672176360795	0.204937076839913	dive_160	1001.37479762188	25.034369940547002	Cluster 3	Seafloor D	0.484157413244247	German	dredge after	2019-04-27 22:18:01	0.1838490992845523	0.8373379245525068	1.6380050737488563	1.2426854080009861	0.6476483490017776	0.31177225295776984
SO268-2_126-1_OFOS-07_20190413_194410.JPG	11.8634033	-117.0115244	2.6242859265107126	0.4760952374596603	dive_126	815.567912806726	20.38919782016815	Cluster 1	Seafloor D	0.8820920586586	German	dredge after	2019-04-13 19:44:10	-0.7818634183656819	0.2445837396873388	-1.8894706226575455	-1.5089960717413764	-1.5818215589751647	-0.18034678745285934
SO268-1_063-1_OFOS-04_20190317_074121.JPG	14.1041797	-125.8626869	-0.03790723173094294	-1.1208151414912453	dive_063	888.259597912077	22.206489947801924	Cluster 2	Seafloor A	0.968561768531799	Belgian	trial	2019-03-17 07:41:21	-0.697952944258468	-0.7353722131434925	0.6782918360220622	-0.5864784986070977	-0.3019406858772906	1.0930080127027808
SO268-2_177-1_OFOS-13_20190510_083313.JPG	11.8455757	-117.0511792	2.9407335941857613	0.9337015243641301	dive_177	881.896072864054	22.047401821601348	Cluster 1	Seafloor A	0.693958044052124	German	reference	2019-05-10 08:33:13	-0.0645715696369407	-0.2650627035705209	-1.6406502066241677	-1.2711565929303705	-1.2928162005337094	-1.9749998429754103
SO268-2_147-1_OFOS-09_20190421_133457.JPG	14.0415164	-125.9073138	0.47401342826896437	2.6049513791805188	dive_147	818.957576446194	20.473939411154852	Cluster 4	Seafloor D	0.98860776424408	Belgian	reference	2019-04-21 13:34:57	1.3181817125216637	1.5153719512132566	-0.4653641084546602	0.2210595662474784	-1.003810842092254	-1.5280740105873065
SO268-1_030-1_OFOS-03_20190307_040650.JPG	11.9080442	-117.0087813	1.4772319679773256	-1.386269468610822	dive_030	869.250110345226	21.73125275863065	Cluster 2	Seafloor B	0.962309658527374	German	trial	2019-03-07 04:06:50	-1.1265242637121833	-1.1749933347353456	-0.5085611363262281	-1.1674037733358238	-0.13679476676788746	0.04166330790870064
SO268-2_160-1_OFOS-11_20190427_221751.JPG	11.8629387	-117.0113075	-1.9550602262577552	-0.10867533944624268	dive_160	997.322791267722	24.93306978169305	Cluster 3	Seafloor B	0.523275971412659	German	dredge after	2019-04-27 22:17:51	-0.14768289637170492	0.526777416440987	1.9543931027568304	1.0253617198257297	0.4412159501150235	0.21947506281802812
SO268-2_126-1_OFOS-07_20190413_194400.JPG	11.8633931	-117.0115078	2.9383332061032146	-0.837308758101297	dive_126	848.63891860177	21.21597296504425	Cluster 1	Seafloor A	0.552530407905579	German	dredge after	2019-04-13 19:44:00	-0.8860950685151869	-1.416435223553028	-2.0361611905081523	-1.6676179533450461	-1.1689567612016571	0.096187928042901
SO268-1_063-1_OFOS-04_20190317_074111.JPG	14.1041706	-125.8626747	-1.2204070333516142	-1.3494552327720748	dive_063	972.880242008625	24.322006050215627	Cluster 3	Seafloor B	0.654548108577728	Belgian	trial	2019-03-17 07:41:11	-0.7895124003591285	-0.5421051151987671	1.521370503733228	0.1964592862034876	0.2347835512282696	1.2723463747572994
SO268-2_177-1_OFOS-13_20190510_083303.JPG	11.8455881	-117.0511726	2.0708732905112246	0.13623786517809527	dive_177	795.734961823603	19.893374045590075	Cluster 1	Seafloor B	0.440894186496735	German	reference	2019-05-10 08:33:03	-0.5319586186096394	-0.43126822302280576	-1.036128228107782	-0.7730101149692088	-0.5909460443187461	-1.6044107195007862
SO268-2_147-1_OFOS-09_20190421_133447.JPG	14.0415026	-125.9073283	-0.625291441241651	3.008751434526835	dive_147	832.408540389988	20.8102135097497	Cluster 4	Seafloor D	0.989376068115234	Belgian	reference	2019-04-21 13:34:47	2.0540822786374466	1.7035376028442377	0.1430413644582373	0.9273594313717307	-0.7973784432054999	-1.2803925813277772
SO268-1_030-1_OFOS-03_20190307_040641.JPG	11.908043	-117.0087777	0.28865340741691414	-1.5486100864003771	dive_030	849.238055288754	21.23095138221885	Cluster 2	Seafloor B	0.969908773899078	German	trial	2019-03-07 04:06:41	-0.911439456612876	-1.208043134389037	0.5346717370150414	-0.4598678127327377	0.39992947033767273	0.041399440107340556
SO268-2_160-1_OFOS-11_20190427_221742.JPG	11.8629411	-117.0113035	-2.172604073789149	-1.0019390294421155	dive_160	999.547198604374	24.98867996510935	Cluster 3	Seafloor B	0.64503824710846	German	dredge after	2019-04-27 22:17:42	-0.2138979643746764	-0.1755582265463694	1.9775268511143962	1.0299723276757522	1.3082320254393902	0.3592803275517173
SO268-2_126-1_OFOS-07_20190413_194350.JPG	11.8633834	-117.011492	2.650833603092982	0.10418565612099562	dive_126	831.434568987503	20.785864224687575	Cluster 1	Seafloor A	0.750330626964569	German	dredge after	2019-04-13 19:43:50	-1.0379330692806215	0.06810558127124465	-1.8641716892281313	-1.6351372110494122	-1.4992485994204634	0.058596068490202866
SO268-1_063-1_OFOS-04_20190317_074101.JPG	14.1041608	-125.8626622	-0.659193628845832	-1.4269420636998054	dive_063	894.357930075596	22.3589482518899	Cluster 2	Seafloor A	0.509949862957001	Belgian	trial	2019-03-17 07:41:01	-0.839516193092407	-0.6933052085797646	1.0081092020002969	-0.17239499898648847	0.19349707145091882	1.219149732515403
SO268-2_177-1_OFOS-13_20190510_083253.JPG	11.8456004	-117.0511659	3.0431801487541152	0.8703906261807992	dive_177	862.628165267302	21.56570413168255	Cluster 1	Seafloor A	0.570001363754272	German	reference	2019-05-10 08:32:53	0.01180408638717639	-0.5260634578450006	-1.5685936546923618	-1.2311631055735743	-1.1689567612016571	-2.381691857906069
SO268-2_147-1_OFOS-09_20190421_133437.JPG	14.0414887	-125.9073495	0.7558417018669339	3.323914217366115	dive_147	802.170701547836	20.0542675386959	Cluster 4	Seafloor D	0.99085944890976	Belgian	reference	2019-04-21 13:34:37	1.5921750973615456	2.1644712120632374	-0.843435405921023	-0.08752021423310313	-1.4166756398657618	-1.4491496071412835
SO268-1_030-1_OFOS-03_20190307_040632.JPG	11.9080409	-117.0087729	0.8883530531599193	-1.596048905470427	dive_030	898.320330637349	22.458008265933724	Cluster 2	Seafloor B	0.97723001241684	German	trial	2019-03-07 04:06:32	-0.9959207502718396	-1.2706055980687263	-0.1460065180299269	-0.893055634696378	0.19349707145091882	0.3218068135423189
SO268-2_160-1_OFOS-11_20190427_221731.JPG	11.8629439	-117.0112986	-2.6703764804335077	-0.1469265367057552	dive_160	1074.67185693818	26.866796423454502	Cluster 3	Seafloor B	0.817592263221741	German	dredge after	2019-04-27 22:17:31	0.1153507530745818	0.7017311192203568	2.088896936521258	1.4203974689788066	0.9779401872205838	0.5246488925571747
SO268-2_126-1_OFOS-07_20190413_194340.JPG	11.8633751	-117.0114789	2.91311251422526	-0.4648326652376234	dive_126	770.720075305621	19.268001882640526	Cluster 1	Seafloor A	0.859462201595306	German	dredge after	2019-04-13 19:43:40	-0.8778752669699904	-0.9394400294555986	-1.952687684003062	-1.7710850849685196	-1.4166756398657618	0.1375976235968335
SO268-1_063-1_OFOS-04_20190317_074051.JPG	14.1041512	-125.8626498	-0.9512347116194383	-0.7710561335916777	dive_063	897.354043803516	22.4338510950879	Cluster 2	Seafloor B	0.511386513710022	Belgian	trial	2019-03-17 07:40:51	-0.8429411104029055	0.016712495165202877	1.116394403216917	0.2013640678059068	-0.3432271656546414	1.3739323916893347
SO268-2_177-1_OFOS-13_20190510_083243.JPG	11.8456539	-117.0511006	2.254724318550854	1.032903203378595	dive_177	866.488665624489	21.662216640612225	Cluster 1	Seafloor D	0.623520612716675	German	reference	2019-05-10 08:32:43	-0.1258775894948643	0.19093884329437058	-1.332726869188727	-0.8093434019837217	-1.0863838016469556	-1.7418879247900096
SO268-2_147-1_OFOS-09_20190421_133427.JPG	14.0414671	-125.9074103	0.9175569115653072	2.53607353984579	dive_147	890.013679727384	22.2503419931846	Cluster 4	Seafloor D	0.983287692070007	Belgian	reference	2019-04-21 13:34:27	1.9221087982729035	0.664277336616128	-0.7731375262846026	0.019782490546580597	-1.0450973218696047	-1.7365393117215309
SO268-1_030-1_OFOS-03_20190307_040623.JPG	11.908038	-117.0087676	0.8813426753753782	-1.2669133124594554	dive_030	898.67248466138	22.466812116534502	Cluster 2	Seafloor B	0.677627861499786	German	trial	2019-03-07 04:06:23	-1.043641264798119	-0.902325014770642	-0.138752715578811	-0.810958529028106	-0.05422180721318588	0.2587981940019521
SO268-2_160-1_OFOS-11_20190427_221721.JPG	11.8629459	-117.0113	-3.041034925394047	-0.590716078802023	dive_160	1094.92153853543	27.37303846338575	Cluster 3	Seafloor B	0.916763603687286	German	dredge after	2019-04-27 22:17:21	-0.265956707494254	0.5614712368793809	2.401000724494897	1.7734766866965963	1.2669455456620393	0.5674339333203707
SO268-2_126-1_OFOS-07_20190413_194330.JPG	11.8633687	-117.0114695	3.883710281729188	-0.5281264295962229	dive_126	729.354630228884	18.2338657557221	Cluster 1	Seafloor A	0.941141068935394	German	dredge after	2019-04-13 19:43:30	-1.0680723416130085	-1.3315838235377018	-2.5547388720979187	-2.2152195648337565	-1.8708269174166203	-0.10581620327814463
SO268-1_063-1_OFOS-04_20190317_074041.JPG	14.1041406	-125.8626363	-0.5740281276828392	-0.898046331269408	dive_063	846.670841789422	21.166771044735547	Cluster 2	Seafloor A	0.96435958147049	Belgian	trial	2019-03-17 07:40:41	-0.771931158165236	-0.2769594357943702	1.28458690218051	-0.3464327166531459	-0.3845136454319922	1.1411826134044012
SO268-2_177-1_OFOS-13_20190510_083233.JPG	11.8457485	-117.0509767	1.8787974588111525	0.3023121595125968	dive_177	701.518398494572	17.5379599623643	Cluster 1	Seafloor D	0.450493454933167	German	reference	2019-05-10 08:32:33	-0.3940486149068988	-0.1734558726944163	-1.2036605041933006	-0.7287313080462936	-0.6735190038734477	-1.1190617960645264
SO268-2_147-1_OFOS-09_20190421_133417.JPG	14.0414391	-125.9075026	0.06400856159717352	2.3098848603962923	dive_147	947.746017132316	23.693650428307897	Cluster 4	Seafloor D	0.960799515247345	Belgian	reference	2019-04-21 13:34:17	1.28050762210618	1.296747078134782	-0.11766306338094977	0.5340915533268032	-0.6735190038734477	-1.5596468642213022
SO268-1_030-1_OFOS-03_20190307_040614.JPG	11.9080345	-117.008762	1.1089344960207095	-1.5559173796755494	dive_030	885.47345937471	22.136836484367752	Cluster 2	Seafloor B	0.988337457180023	German	trial	2019-03-07 04:06:14	-0.9226275198271712	-1.458163460197484	-0.20980595938144952	-1.0085612614178405	-0.05422180721318588	0.3190164117527165
SO268-2_160-1_OFOS-11_20190427_221712.JPG	11.8629462	-117.0113032	-3.219444478764615	-0.47132448472169863	dive_160	1060.13421213205	26.503355303301248	Cluster 3	Seafloor B	0.480764836072922	German	dredge after	2019-04-27 22:17:12	-0.13569568578496008	0.41135719359252065	2.8361712101743177	2.023515890450659	1.143086106329987	0.22638492441169042
SO268-2_126-1_OFOS-07_20190413_194320.JPG	11.8633646	-117.0114632	3.9629157996546667	-0.031360382516445434	dive_126	675.531514246836	16.888287856170898	Cluster 1	Seafloor A	0.845833003520966	German	dredge after	2019-04-13 19:43:20	-0.7979605297250248	-1.0298412450895882	-2.6128701991335204	-2.2504412144954618	-2.1185457960807255	-0.2693665761270926
SO268-1_063-1_OFOS-04_20190317_074031.JPG	14.1041289	-125.8626232	-0.7810725092957843	-0.38195087492013835	dive_063	822.006309278517	20.550157731962926	Cluster 2	Seafloor A	0.92219090461731	Belgian	trial	2019-03-17 07:40:31	-0.4529571926474734	0.35131556178270923	1.1140965969555565	-0.29092439245130697	-0.21936772632258902	1.1067775310850931
SO268-2_177-1_OFOS-13_20190510_083223.JPG	11.845843	-117.0508527	2.2309615329715395	0.23764958575259823	dive_177	710.454746627609	17.761368665690224	Cluster 1	Seafloor D	0.864739179611206	German	reference	2019-05-10 08:32:23	-0.3556895410293153	-0.44450009939908014	-1.2805865602347564	-0.9408390693040858	-0.6735190038734477	-1.4602889277579183
SO268-2_147-1_OFOS-09_20190421_133357.JPG	14.0413829	-125.9076873	1.4551646439900099	0.8270831046594401	dive_147	1088.76116740804	27.219029185201	Cluster 2	Seafloor D	0.978016078472137	Belgian	reference	2019-04-21 13:33:57	0.198462079809346	0.044989652662090505	-1.0230275610418713	-0.2940386741953941	-0.46708660498669374	-1.5460952114571134
SO268-1_030-1_OFOS-03_20190307_040605.JPG	11.9080304	-117.0087573	0.4453885749967508	-1.7402959739104134	dive_030	879.564689513488	21.9891172378372	Cluster 2	Seafloor B	0.984332084655762	German	trial	2019-03-07 04:06:05	-0.962356560628954	-1.299819349224778	0.20784411393894867	-0.7068747639621206	0.358642990560322	0.5411992740299852
SO268-2_160-1_OFOS-11_20190427_221701.JPG	11.8629451	-117.0113079	-2.132768613206018	-0.09152169195462387	dive_160	1021.4966246287	25.5374156157175	Cluster 3	Seafloor B	0.440495133399963	German	dredge after	2019-04-27 22:17:01	0.21535833854113873	0.41609994446232973	1.824329195770898	1.0625577279409975	0.6063618692244268	0.49207265730073585
SO268-2_126-1_OFOS-07_20190413_194310.JPG	11.8633624	-117.0114584	2.8087512226221683	-0.29111695954024913	dive_126	630.866116718349	15.771652917958724	Cluster 1	Seafloor A	0.62897801399231	German	dredge after	2019-04-13 19:43:10	-0.7691912243168373	-0.7663196589452307	-1.887962777394463	-1.8135168201576666	-1.5818215589751647	0.3616864562127328
SO268-1_063-1_OFOS-04_20190317_074021.JPG	14.1041171	-125.8626103	-0.11461062569470319	-0.5140698159179732	dive_063	754.643843550057	18.866096088751426	Cluster 2	Seafloor A	0.922880709171295	Belgian	trial	2019-03-17 07:40:21	-0.6858515697613732	0.00043170751547951094	0.6303982882010347	-0.4264564630857798	-0.46708660498669374	0.8441452058038703
SO268-2_177-1_OFOS-13_20190510_083213.JPG	11.8459376	-117.0507287	2.7465274970137474	1.2172259776704477	dive_177	741.477372385515	18.536934309637875	Cluster 1	Seafloor D	0.6888108253479	German	reference	2019-05-10 08:32:13	-0.4188221834528381	0.49808178092617494	-1.590836534624911	-1.1443988201798017	-1.4166756398657618	-1.8719666744698096
SO268-2_147-1_OFOS-09_20190421_133347.JPG	14.0413597	-125.9077705	0.6551437290513932	2.2267097705979455	dive_147	897.690741168792	22.4422685292198	Cluster 4	Seafloor D	0.99914014339447	Belgian	reference	2019-04-21 13:33:47	1.658618493185217	0.6658914661138359	-0.6155345409946474	0.1616732399828319	-0.7973784432054999	-1.577854391256519
SO268-1_030-1_OFOS-03_20190307_040556.JPG	11.9080261	-117.0087546	0.5071123329776024	-1.3812786253410652	dive_030	913.982124120374	22.84955310300935	Cluster 2	Seafloor B	0.995421588420868	German	trial	2019-03-07 04:05:56	-1.0278866451698259	-0.949314117926147	0.12986862065891994	-0.5920027422458177	0.02835115234151569	0.4726245611091703
SO268-2_160-1_OFOS-11_20190427_221651.JPG	11.8629425	-117.0113129	-2.3499829304933417	-0.24344061456399527	dive_160	1024.0745827222	25.601864568055	Cluster 3	Seafloor B	0.59288477897644	German	dredge after	2019-04-27 22:16:51	-0.1688032197864458	0.6724177304409893	2.1703003992425773	1.1792853071724132	0.8953672276658822	0.204339534124944
SO268-2_126-1_OFOS-07_20190413_194300.JPG	11.8633614	-117.0114542	2.7777891647649224	-0.5358643835775904	dive_126	543.255540336506	13.58138850841265	Cluster 1	Seafloor A	0.601011037826538	German	dredge after	2019-04-13 19:43:00	-0.8258165238504129	-0.9490749876301899	-2.0773660174680617	-1.832191196247162	-1.6231080387525156	0.8885605859706707
SO268-1_063-1_OFOS-04_20190317_074011.JPG	14.1041049	-125.8625993	-0.7621938553663753	-2.640401757888399	dive_063	785.358722326913	19.633968058172826	Cluster 2	Seafloor B	0.99593061208725	Belgian	trial	2019-03-17 07:40:11	-1.0107620586173331	-1.4169334116696046	0.42501707786351245	-0.12455499250330243	1.8449562625449503	1.1535621083351897
SO268-2_177-1_OFOS-13_20190510_083203.JPG	11.8460322	-117.0506048	1.7455855777853313	0.6333667718019079	dive_177	956.35201206049	23.90880030151225	Cluster 2	Seafloor D	0.856222450733185	German	reference	2019-05-10 08:32:03	-0.05521012898824475	-0.18478467046536787	-1.0740694205785757	-0.4150317728365353	-0.6735190038734477	-1.5666568770908107
SO268-2_147-1_OFOS-09_20190421_133337.JPG	14.0413484	-125.9078112	0.1565223322261456	2.2177925061596073	dive_147	990.186189049572	24.754654726239302	Cluster 4	Seafloor D	0.881954312324524	Belgian	reference	2019-04-21 13:33:37	0.9083332743653402	1.4531283279281761	-0.12750586209640677	0.5664902664030301	-0.6322325240960969	-1.746861309469471
SO268-1_030-1_OFOS-03_20190307_040547.JPG	11.9080214	-117.0087546	0.6630647174264453	-1.5692674132082922	dive_030	893.128091292899	22.328202282322472	Cluster 2	Seafloor B	0.999357879161835	German	trial	2019-03-07 04:05:47	-0.9140652265509249	-1.1039816005985172	-0.1253118463311825	-0.872454986247454	0.3173565107829712	0.5657045528299248
SO268-2_160-1_OFOS-11_20190427_221642.JPG	11.8629399	-117.0113179	-2.1691159767958883	0.03227882510446925	dive_160	952.296685558881	23.807417138972024	Cluster 3	Seafloor B	0.43755766749382	German	dredge after	2019-04-27 22:16:42	-0.27805808199134874	1.0131983297040459	1.955883649603883	1.0293556942332407	0.39992947033767273	0.5658541758757779
SO268-2_126-1_OFOS-07_20190413_194250.JPG	11.8633606	-117.0114485	3.5332833962775148	0.012699983252473979	dive_126	824.239623348028	20.6059905837007	Cluster 1	Seafloor A	0.978103160858154	German	dredge after	2019-04-13 19:42:50	-0.5595862849143276	-1.0321528379505034	-2.3426833562459555	-1.9592374855625716	-1.8708269174166203	-0.3202761063633082
SO268-1_063-1_OFOS-04_20190317_074001.JPG	14.1040918	-125.8625885	-1.4147016233722114	-2.9628347821387337	dive_063	742.214180061471	18.555354501536776	Cluster 2	Seafloor B	0.868971645832062	Belgian	trial	2019-03-17 07:40:01	-1.1358857043608794	-1.2493927480648948	0.7982246373588872	0.22032978905403156	2.711972337869317	0.9663336578008682
SO268-2_177-1_OFOS-13_20190510_083153.JPG	11.8461267	-117.0504808	2.0365848354043927	1.1244513035891612	dive_177	673.471231479217	16.836780786980423	Cluster 1	Seafloor D	0.952079176902771	German	reference	2019-05-10 08:31:53	0.09354544619774119	0.23212903677292385	-1.364826963183389	-0.7034663084656365	-1.0863838016469556	-1.4490255045136387
SO268-2_147-1_OFOS-09_20190421_133327.JPG	14.0413439	-125.9078187	0.3223672774819387	3.014542134714296	dive_147	939.115513919876	23.4778878479969	Cluster 4	Seafloor D	0.999190628528595	Belgian	reference	2019-04-21 13:33:27	1.4417070635203104	1.9236371127477787	-0.35388158334366987	0.38402333929274507	-1.0450973218696047	-1.789965719599169
SO268-1_030-1_OFOS-03_20190307_040538.JPG	11.9080167	-117.0087552	0.6559886275493998	-2.0144351769763795	dive_030	927.024685109112	23.1756171277278	Cluster 2	Seafloor B	0.99980503320694	German	trial	2019-03-07 04:05:38	-1.1836062188871588	-1.3690674974289252	-0.16090622036190141	-0.8551100492312484	0.5237889096697251	0.715485693875899
SO268-2_160-1_OFOS-11_20190427_221632.JPG	11.8629371	-117.0113238	-2.2123550629946975	-0.9867544292193566	dive_160	908.407708750139	22.710192718753476	Cluster 3	Seafloor B	0.946169257164001	German	dredge after	2019-04-27 22:16:32	-0.6147274536133538	0.2390339240686754	1.8321307813959604	1.0834751788925225	1.143086106329987	0.7049076542769964
SO268-2_126-1_OFOS-07_20190413_194240.JPG	11.8633586	-117.0114403	3.3669600413243868	-0.8359560027105596	dive_126	746.074917835506	18.65187294588765	Cluster 1	Seafloor D	0.659244894981384	German	dredge after	2019-04-13 19:42:40	-0.9260524371376697	-1.6126615589102185	-2.2336658554178315	-2.027055849864613	-1.7056809983072172	0.4242806879661277
SO268-1_063-1_OFOS-04_20190317_073951.JPG	14.1040799	-125.8625786	-1.0073584816311503	-2.6636480759030596	dive_063	733.47242001062	18.3368105002655	Cluster 2	Seafloor C	0.551782846450806	Belgian	trial	2019-03-17 07:39:51	-1.060080867888512	-1.164591166861226	0.46574619838288234	0.047808197649725215	2.3403940198731594	0.8883249745303389
SO268-2_177-1_OFOS-13_20190510_083143.JPG	11.8462213	-117.0503568	2.271001092028517	0.5708406937498978	dive_177	764.725223961828	19.1181305990457	Cluster 1	Seafloor D	0.90185159444809	German	reference	2019-05-10 08:31:43	-0.41984965864598767	-0.04705558375660166	-1.3130902839365497	-0.8764574464362672	-0.8386649229828508	-1.647938353308528
SO268-2_147-1_OFOS-09_20190421_133317.JPG	14.0413395	-125.9078261	-0.12672769461424233	3.402430427066192	dive_147	948.563960329442	23.71409900823605	Cluster 4	Seafloor D	0.999627232551575	Belgian	reference	2019-04-21 13:33:17	2.7639534731934408	1.2596121359251626	-0.12541275375796568	0.706740431450904	-1.0450973218696047	-1.7532428647777651
SO268-1_030-1_OFOS-03_20190307_040529.JPG	11.9080127	-117.0087573	0.11092841265047232	-1.925891908937878	dive_030	867.265132608638	21.681628315215953	Cluster 2	Seafloor B	0.997470736503601	German	trial	2019-03-07 04:05:29	-1.136570687822979	-0.994101229606383	0.20347338082452984	-0.6445749861112638	0.8127942681111806	0.7812620633937942
SO268-2_160-1_OFOS-11_20190427_221621.JPG	11.8629343	-117.0113304	-1.902905479613185	-0.7991494720876132	dive_160	880.480945331721	22.012023633293026	Cluster 3	Seafloor A	0.683269679546356	German	dredge after	2019-04-27 22:16:21	-0.5095824921810491	0.1844225427295489	1.8913519086408352	0.7738771046536531	0.7715077883338298	0.6064558965623024
SO268-2_126-1_OFOS-07_20190413_194230.JPG	11.863354	-117.0114274	2.397024138370412	-0.3860455039086463	dive_126	788.60866494166	19.7152166235415	Cluster 1	Seafloor D	0.62796276807785	German	dredge after	2019-04-13 19:42:30	-0.8722812353628429	-0.6473921917560654	-1.6785856329562994	-1.5096749342469016	-1.4166756398657618	0.5208749214776031
SO268-1_063-1_OFOS-04_20190317_073931.JPG	14.1040592	-125.8625596	-0.11404714242205787	-2.2855278811639397	dive_063	748.969977842204	18.7242494460551	Cluster 2	Seafloor B	0.957088828086853	Belgian	trial	2019-03-17 07:39:31	-1.0559709671159137	-1.2825421853419017	0.004878915705555736	-0.33449039374342315	1.514664424326144	0.645699236240497
SO268-2_177-1_OFOS-13_20190510_083133.JPG	11.8463158	-117.0502329	1.7955307984973048	1.2854112908884545	dive_177	757.203137574428	18.9300784393607	Cluster 1	Seafloor D	0.788613736629486	German	reference	2019-05-10 08:31:33	0.1575913999040636	0.5231506069523092	-1.191289253669563	-0.5872931336137405	-0.8799514027602016	-1.6375054591306104
SO268-2_147-1_OFOS-09_20190421_133307.JPG	14.041322	-125.9077763	1.1529604629388197	1.5444408777874379	dive_147	1020.02229819925	25.50055745498125	Cluster 4	Seafloor D	0.98551744222641	Belgian	reference	2019-04-21 13:33:07	0.2678737373021161	0.8625761345382768	-0.8152389878082343	-0.057268403830597524	-0.8799514027602016	-1.5275127350325188
SO268-1_030-1_OFOS-03_20190307_040520.JPG	11.9080108	-117.0087605	0.3085892925335954	-1.9256620687276027	dive_030	907.679268777042	22.69198171942605	Cluster 2	Seafloor B	0.990359425544739	German	trial	2019-03-07 04:05:20	-1.0824569943171023	-1.1593103728255143	0.00657127740619619	-0.651731328357016	0.7715077883338298	0.6672865719243676
SO268-2_160-1_OFOS-11_20190427_221611.JPG	11.8629314	-117.0113361	-2.1871624296333194	-0.4640969316393765	dive_160	900.433875231154	22.51084688077885	Cluster 3	Seafloor B	0.893148005008698	German	dredge after	2019-04-27 22:16:11	-0.38137642085805423	0.36970866704671707	2.521325623261486	0.8400011412856501	0.3173565107829712	0.6345781167275842
SO268-2_126-1_OFOS-07_20190413_194220.JPG	11.8633437	-117.0114084	1.3629400189564547	-0.38071325234806724	dive_126	679.389995561282	16.984749889032052	Cluster 2	Seafloor D	0.682972609996796	German	dredge after	2019-04-13 19:42:20	-0.39016704195500046	-0.4133832696377059	-1.3713542321616412	-1.052721267402307	-0.7560919634281491	1.0326874931679306
SO268-1_063-1_OFOS-04_20190317_073921.JPG	14.1040495	-125.8625506	-1.014493420493245	-1.7305718128305798	dive_063	681.515386140821	17.037884653520525	Cluster 2	Seafloor B	0.959230840206146	Belgian	trial	2019-03-17 07:39:21	-0.9500268583111594	-0.4874239875233197	0.5171397923786506	0.37307668139114847	1.4733779445487933	0.7454882525994656
SO268-1_021-1_OFOS-02_20190304_162310.JPG	11.9140745	-116.9985258	1.9053796296711416	-0.5573995016884168	dive_021	752.085493821781	18.802137345544526	Cluster 1	Seafloor A	0.380954593420029	German	trial	2019-03-04 16:23:10	-0.8497909450239025	-0.6802726074501209	-1.0689144926045853	-0.9839468384049904	-0.3019406858772906	-0.8152178592683323
SO268-1_021-1_OFOS-02_20190304_125850.JPG	11.9296968	-117.0115475	2.096317773169873	-0.7205226283344474	dive_021	899.446938698907	22.486173467472675	Cluster 1	Seafloor B	0.942274034023285	German	trial	2019-03-04 12:58:50	-0.7927089898489271	-1.181629200448146	-0.7988660370451938	-1.0487301215885636	-0.3432271656546414	-1.2530206032884839
SO268-1_063-1_OFOS-04_20190317_035007.JPG	14.1198291	-125.8666223	-2.2196617574517847	0.41722539558652766	dive_063	941.622359394335	23.540558984858375	Cluster 4	Seafloor C	0.798566162586212	Belgian	trial	2019-03-17 03:50:07	1.2945497830792239	0.13700499779378816	0.927717696616138	1.5689156136252402	0.7302213085564792	0.6545974165692502
SO268-2_117-1_OFOS-06_20190410_131037.JPG	11.8726565	-116.9881216	-0.4820354826214548	-1.1857429881149066	dive_117	883.450656604137	22.086266415103424	Cluster 2	Seafloor B	0.973171830177307	German	dredge before	2019-04-10 13:10:37	-0.5554763841417293	-0.41360247240899933	-0.02705396026757768	0.08860783423181888	0.8953672276658822	0.8150619552020076
SO268-1_021-1_OFOS-02_20190304_162300.JPG	11.9140758	-116.9985075	1.9819912183162018	-1.2124241832289389	dive_021	761.254833102397	19.031370827559925	Cluster 2	Seafloor B	0.986249923706055	German	trial	2019-03-04 16:23:00	-0.9194309303373726	-1.3005566676373113	-1.3264619595201022	-1.0242967285771756	0.19349707145091882	-0.6716405599904939
SO268-1_021-1_OFOS-02_20190304_125840.JPG	11.9296928	-117.0115702	1.470054934398871	-0.9633692532509331	dive_021	925.817008670636	23.1454252167659	Cluster 2	Seafloor B	0.983523428440094	German	trial	2019-03-04 12:58:40	-0.7226123488940573	-1.0259354502556275	-0.833457102946745	-0.7926914704419217	0.19349707145091882	-0.6394223382068386
SO268-1_063-1_OFOS-04_20190317_034957.JPG	14.1198048	-125.8666508	-1.2920098073637898	-0.18349523889013458	dive_063	939.444006822688	23.4861001705672	Cluster 3	Seafloor D	0.969404578208923	Belgian	trial	2019-03-17 03:49:57	0.3687946340514726	-0.032438744416244204	0.36603236230424113	1.0947782396095296	0.8953672276658822	0.19864455897826516
SO268-2_117-1_OFOS-06_20190410_131027.JPG	11.8726579	-116.9881353	-1.1645926380927256	-0.7464170825002577	dive_117	837.099460329976	20.927486508249398	Cluster 2	Seafloor B	0.730019211769104	German	dredge before	2019-04-10 13:10:27	-0.3558037049396653	0.17350225921418966	0.3266899981358315	0.5352993628678769	0.8953672276658822	0.9737545868662558
SO268-1_021-1_OFOS-02_20190304_162250.JPG	11.9140768	-116.998489	2.6038818705765996	-0.0832286745084353	dive_021	758.432156778772	18.9608039194693	Cluster 1	Seafloor A	0.599607229232788	German	trial	2019-03-04 16:22:50	-0.37464075014740716	-1.0433521068111453	-1.3501953862997038	-1.332777508275702	-1.1276702814243063	-0.9715035246403229
SO268-1_021-1_OFOS-02_20190304_125830.JPG	11.9296891	-117.0115924	1.6786332231352386	-1.8368732647235386	dive_021	799.022169044347	19.975554226108677	Cluster 2	Seafloor B	0.999272525310516	German	trial	2019-03-04 12:58:30	-1.2258468657166406	-1.5281489268141644	-0.8991680192685035	-0.9429067713521677	1.0192266669979346	-1.0643977024454672
SO268-1_063-1_OFOS-04_20190317_034947.JPG	14.1197793	-125.8666814	-0.8881276662355037	0.15245366202689034	dive_063	940.234293128191	23.505857328204776	Cluster 4	Seafloor D	0.998859167098999	Belgian	trial	2019-03-17 03:49:47	0.25189078985312296	0.3086706590037524	0.018665753273586005	0.7508862944665112	0.19349707145091882	0.6453200098025392
SO268-2_117-1_OFOS-06_20190410_131017.JPG	11.8726568	-116.9881521	-0.5692399311300986	-0.41773355003362056	dive_117	840.854070528227	21.021351763205676	Cluster 2	Seafloor D	0.483445823192596	German	dredge before	2019-04-10 13:10:17	-0.06217412751959175	-0.15807182365453082	0.19593415450909482	0.24800757912308968	0.2347835512282696	0.7168066499911958
SO268-1_021-1_OFOS-02_20190304_162240.JPG	11.9140762	-116.9984716	2.0784968831635675	-0.18397196524904463	dive_021	682.403005130027	17.060075128250677	Cluster 1	Seafloor D	0.71220064163208	German	trial	2019-03-04 16:22:40	-0.4537563400199231	-0.6829628232796345	-1.4696236505026137	-0.9978352338305363	-0.6735190038734477	-0.5648754472906341
SO268-1_021-1_OFOS-02_20190304_125820.JPG	11.929687	-117.0116126	2.1981003490395197	-1.5233829812508308	dive_021	823.515277551593	20.587881938789828	Cluster 2	Seafloor B	0.992327630519867	German	trial	2019-03-04 12:58:20	-1.0523177219847153	-1.6292014043805614	-1.106475119922939	-1.298065005493151	0.358642990560322	-1.0099377785298977
SO268-1_063-1_OFOS-04_20190317_034937.JPG	14.1197556	-125.8667099	-2.2983555812856515	-0.33099536086889325	dive_063	906.726944186866	22.66817360467165	Cluster 3	Seafloor C	0.6302250623703	Belgian	trial	2019-03-17 03:49:37	0.32232992253904263	0.198680686625971	1.0244360236539531	1.5622825612274804	0.9779401872205838	0.9927515516591261
SO268-2_117-1_OFOS-06_20190410_130957.JPG	11.8726466	-116.9881947	-1.0965799222504353	-0.9912042737742073	dive_117	809.847007507218	20.24617518768045	Cluster 3	Seafloor B	0.651388287544251	German	dredge before	2019-04-10 13:09:57	-0.2303375674650693	-0.393515527548631	0.7054734137283366	0.4433926939947659	0.9366537074432331	0.6579428288007485
SO268-1_021-1_OFOS-02_20190304_162230.JPG	11.9140743	-116.9984569	1.3829661278621521	-1.137038017072015	dive_021	801.227575692584	20.0306893923146	Cluster 2	Seafloor B	0.958759546279907	German	trial	2019-03-04 16:22:30	-0.7207857263284582	-1.1961364384028563	-0.8372022100151051	-0.734255551685014	0.2760700310056204	-0.4777345232677395
SO268-1_021-1_OFOS-02_20190304_125810.JPG	11.9296864	-117.0116328	2.4616373504121793	-1.1924289956627772	dive_021	829.293825720796	20.7323456430199	Cluster 1	Seafloor B	0.968441367149353	German	trial	2019-03-04 12:58:10	-1.150498684885673	-1.4287105787454755	-1.1229605103901086	-1.3805128567892773	-0.21936772632258902	-1.0522169563034538
SO268-1_063-1_OFOS-04_20190317_034927.JPG	14.1197394	-125.8667298	-1.6867429715069533	0.6151286550519134	dive_063	879.897225865013	21.997430646625325	Cluster 4	Seafloor C	0.672968626022339	Belgian	trial	2019-03-17 03:49:27	0.7675691729038508	0.5961650573177757	0.7215551744883749	1.302323479111432	0.39992947033767273	0.2995986249922147
SO268-2_117-1_OFOS-06_20190410_130947.JPG	11.8726359	-116.9882205	0.7782148789608703	-1.3777572067269446	dive_117	758.648623564064	18.9662155891016	Cluster 2	Seafloor B	0.995918095111847	German	dredge before	2019-04-10 13:09:47	-0.8962556565363325	-0.9818458019385987	-0.5861935443551864	-0.6348898810324297	0.2347835512282696	0.558480314502024
SO268-1_021-1_OFOS-02_20190304_162220.JPG	11.9140722	-116.9984443	1.828124889661732	-0.09627791788036227	dive_021	879.567681031234	21.98919202578085	Cluster 1	Seafloor A	0.443620532751083	German	trial	2019-03-04 16:22:20	-0.8129160019808684	-0.3434177305456884	-0.7078360058086599	-0.8505531846629152	-0.6735190038734477	-1.1523701004006972
SO268-1_021-1_OFOS-02_20190304_125800.JPG	11.9296865	-117.0116548	1.740924982591952	-1.4866010360935509	dive_021	809.356100335181	20.233902508379526	Cluster 2	Seafloor B	0.994406938552856	German	trial	2019-03-04 12:58:00	-1.0861102394483009	-1.3899415795134846	-0.794774961656432	-1.024350471858865	0.48250242989237435	-0.9013910301884955
SO268-1_063-1_OFOS-04_20190317_034917.JPG	14.1197258	-125.8667447	-2.5020278464753014	0.1799519481530942	dive_063	836.60916514194	20.9152291285485	Cluster 4	Seafloor C	0.802247047424316	Belgian	trial	2019-03-17 03:49:17	0.9723792280716625	0.27629839518860494	1.1462975983770227	1.7320943597972431	0.9779401872205838	0.7048022320877613
SO268-2_117-1_OFOS-06_20190410_130937.JPG	11.8726185	-116.9882495	-0.0413692498844449	-1.4226743662518735	dive_117	686.472905588303	17.161822639707573	Cluster 2	Seafloor B	0.972127616405487	German	dredge before	2019-04-10 13:09:37	-0.8317530471886103	-0.6957164390639954	-0.2836528973713257	-0.1814380132788389	0.5237889096697251	1.093904197030349
SO268-1_021-1_OFOS-02_20190304_162210.JPG	11.9140696	-116.9984316	1.9715946991375561	-0.738545885933892	dive_021	796.678677810408	19.9169669452602	Cluster 1	Seafloor A	0.551290273666382	German	trial	2019-03-04 16:22:10	-0.7470434257089468	-0.9972995973148047	-1.0968744990317698	-1.141980372503866	-0.3845136454319922	-0.5199212797244699
SO268-1_021-1_OFOS-02_20190304_125750.JPG	11.9296869	-117.0116782	1.8637891057061289	-1.0807054629025477	dive_021	877.179715764189	21.929492894104726	Cluster 2	Seafloor B	0.956143021583557	German	trial	2019-03-04 12:57:50	-0.8728520549145926	-1.2570748088225059	-0.814045397102847	-1.0722300786548602	0.02835115234151569	-0.8849271644247692
SO268-1_063-1_OFOS-04_20190317_034907.JPG	14.1197142	-125.8667565	-2.2246980337980564	0.9299603365376499	dive_063	826.659949979301	20.666498749482525	Cluster 4	Seafloor D	0.999160170555115	Belgian	trial	2019-03-17 03:49:07	0.8001058873535868	1.128847719086137	1.025528706932558	1.5992833963724271	0.2760700310056204	0.6091193572690354
SO268-2_117-1_OFOS-06_20190410_130917.JPG	11.8725817	-116.9883051	0.7460091839399172	-1.135913563541973	dive_117	709.543296959113	17.738582423977824	Cluster 2	Seafloor B	0.965877652168274	German	dredge before	2019-04-10 13:09:17	-0.7640538483510895	-0.7327517436502997	-0.5363395093852075	-0.7435644537920225	0.15221059167356804	0.5804703503839177
SO268-1_021-1_OFOS-02_20190304_162205.JPG	11.9140683	-116.9984255	2.0782197257992476	-0.7911888514885378	dive_021	828.060961067127	20.701524026678175	Cluster 1	Seafloor B	0.892590641975403	German	trial	2019-03-04 16:22:05	-0.9817644253884457	-0.9310605053347802	-1.0230679240125935	-1.1800900164078314	-0.3845136454319922	-0.7392620942884642
SO268-1_021-1_OFOS-02_20190304_125740.JPG	11.9296877	-117.0117022	2.462350080381047	-0.7769671517849314	dive_021	855.590596723773	21.389764918094325	Cluster 1	Seafloor B	0.963833153247833	German	trial	2019-03-04 12:57:40	-1.0194385158039294	-1.221414503437953	-0.95071153286977	-1.1764071873153652	-0.3432271656546414	-1.6363214691498258
SO268-1_063-1_OFOS-04_20190317_034857.JPG	14.1197032	-125.8667668	-1.392542674258257	0.2821796767729125	dive_063	778.118997433322	19.452974935833048	Cluster 3	Seafloor D	0.996029019355774	Belgian	trial	2019-03-17 03:48:57	0.5345606318796012	0.4097430640948124	0.42798087314163163	1.0970213144715382	0.6063618692244268	0.2829973225503832
SO268-2_117-1_OFOS-06_20190410_130907.JPG	11.8725626	-116.9883271	1.3041420182044918	-0.8875006561939475	dive_117	681.246715490117	17.031167887252927	Cluster 2	Seafloor B	0.554536998271942	German	dredge before	2019-04-10 13:09:07	-0.8391737013613572	-0.6754700740063224	-0.9265629441056903	-0.9413057872766424	-0.26065420609993983	0.3770130496218595
SO268-1_021-1_OFOS-02_20190304_162200.JPG	11.9140669	-116.9984192	0.8140978895239647	-0.7225325782801644	dive_021	953.84191535281	23.84604788382025	Cluster 2	Seafloor B	0.544763565063477	German	trial	2019-03-04 16:22:00	-0.6123300114960049	-0.6377472698191425	0.034490920862659126	-0.5879719961192652	0.2760700310056204	-0.803856979211814
SO268-1_021-1_OFOS-02_20190304_125730.JPG	11.9296886	-117.0117269	1.82094007924584	-1.1555582442860264	dive_021	882.528101445987	22.063202536149674	Cluster 2	Seafloor B	0.982162415981293	German	trial	2019-03-04 12:57:30	-0.9034479828883795	-1.259884589799998	-0.7766173909739829	-1.0834793960901776	0.15221059167356804	-0.9099372751360923
SO268-1_063-1_OFOS-04_20190317_034847.JPG	14.119691	-125.8667782	-1.7083797109849128	0.4470197725564357	dive_063	752.545810428238	18.81364526070595	Cluster 3	Seafloor D	0.999232292175293	Belgian	trial	2019-03-17 03:48:47	0.32883726542898983	0.8303134721087767	0.6887775591995867	1.3216173172372279	0.4412159501150235	0.4330724345623104
SO268-2_117-1_OFOS-06_20190410_130847.JPG	11.8725354	-116.9883673	0.6076135208697743	-1.2424319180414685	dive_117	715.86555182517	17.89663879562925	Cluster 2	Seafloor B	0.638652324676514	German	dredge before	2019-04-10 13:08:47	-0.6648454102569822	-0.8599391698123052	-0.7413372715009371	-0.5834264459260022	0.2347835512282696	0.9164056303074921
SO268-1_021-1_OFOS-02_20190304_162150.JPG	11.914064	-116.998405	1.8917061100453438	-0.30295025830030076	dive_021	929.168254342829	23.229206358570725	Cluster 1	Seafloor B	0.716833651065826	German	trial	2019-03-04 16:21:50	-0.6134716505995044	-0.7904718188368643	-0.4077920968703729	-0.967000733110793	-0.3019406858772906	-1.7378093193876425
SO268-1_021-1_OFOS-02_20190304_125720.JPG	11.9296903	-117.0117514	1.2009155096462474	-1.502763875942172	dive_021	928.663753209785	23.216593830244626	Cluster 2	Seafloor B	0.987133026123047	German	trial	2019-03-04 12:57:20	-0.7823200740070816	-1.4013999061947464	-0.6640364164457256	-0.684240356590389	0.8127942681111806	-0.6703062226730186
SO268-1_063-1_OFOS-04_20190317_034837.JPG	14.1196761	-125.8667917	-2.637777966705446	1.3805539645050113	dive_063	735.083744229411	18.377093605735276	Cluster 4	Seafloor D	0.999244093894958	Belgian	trial	2019-03-17 03:48:37	1.4141935611259724	1.3219055780219002	1.0676359345948736	1.8246516052381614	0.2347835512282696	0.8577435985052146
SO268-2_117-1_OFOS-06_20190410_130837.JPG	11.8725304	-116.9883861	-0.379426275940208	-1.7329963779314441	dive_117	933.437094308112	23.3359273577028	Cluster 2	Seafloor B	0.991209268569946	German	dredge before	2019-04-10 13:08:37	-0.8124593463394686	-0.7512544502999546	-0.13283954036927162	-0.0354684316219025	1.3082320254393902	0.8229576378287268
SO268-1_021-1_OFOS-02_20190304_162140.JPG	11.9140614	-116.998388	1.6133833355292544	-0.44601191851567906	dive_021	842.559256251852	21.0639814062963	Cluster 2	Seafloor B	0.733423590660095	German	trial	2019-03-04 16:21:40	-0.7810642709932322	-0.5328089249434479	-0.8921679269190215	-0.7396723087603555	-0.21936772632258902	-0.860610910855529
SO268-1_021-1_OFOS-02_20190304_125710.JPG	11.929693	-117.0117754	1.383131997382539	-1.3011767873287652	dive_021	1020.49531398618	25.5123828496545	Cluster 2	Seafloor B	0.999347627162933	German	trial	2019-03-04 12:57:10	-1.0212651383695286	-1.1618013134083973	-0.4840406316177234	-0.7827008772355992	0.4412159501150235	-0.8866132061512773
SO268-1_063-1_OFOS-04_20190317_034827.JPG	14.1196604	-125.8668046	-2.419491934275898	0.5246698593720166	dive_063	702.746831469289	17.568670786732223	Cluster 4	Seafloor D	0.999479472637176	Belgian	trial	2019-03-17 03:48:27	0.7505587502617082	0.8485073021261539	0.923906278953055	1.6576288001286037	0.4412159501150235	1.180956472281444
SO268-2_117-1_OFOS-06_20190410_130827.JPG	11.8725289	-116.9884059	-0.203971583618732	-2.058212106935749	dive_117	902.898601420674	22.57246503551685	Cluster 2	Seafloor B	0.999047815799713	German	dredge before	2019-04-10 13:08:27	-0.7995588244699242	-1.2888392831354296	-0.1370430554621625	-0.15279850132697187	1.2669455456620393	0.9008819647721625
SO268-1_021-1_OFOS-02_20190304_162130.JPG	11.9140601	-116.9983704	2.5762723899683784	-0.34148999215828674	dive_021	841.665605678923	21.041640141973076	Cluster 1	Seafloor B	0.928003907203674	German	trial	2019-03-04 16:21:30	-0.7077710405485638	-1.0414589919681543	-1.1619453739607706	-1.2758068010932235	-0.7973784432054999	-1.356020099035917
SO268-1_021-1_OFOS-02_20190304_125700.JPG	11.9296968	-117.0118	1.6926893884462422	-1.4197614392589404	dive_021	850.740006574773	21.268500164369325	Cluster 2	Seafloor B	0.964743733406067	German	trial	2019-03-04 12:57:00	-0.8392878652717071	-1.4939333669676838	-0.85130330214083	-1.0237706101353947	0.4412159501150235	-0.7437789816243602
SO268-1_063-1_OFOS-04_20190317_034817.JPG	14.1196447	-125.8668166	-1.7922750185341527	0.8876093176522649	dive_063	801.285218435386	20.03213046088465	Cluster 4	Seafloor D	0.998788177967072	Belgian	trial	2019-03-17 03:48:17	1.2090410142271106	0.4463698544255241	0.8145629912898901	1.4739455776959214	0.2760700310056204	0.16619744274231596
SO268-2_117-1_OFOS-06_20190410_130817.JPG	11.8725308	-116.9884251	0.48367818071101604	-0.9327906896563157	dive_117	912.12944468607	22.803236117151748	Cluster 2	Seafloor B	0.995197117328644	German	dredge before	2019-04-10 13:08:17	-0.8408861600166064	-0.37179452566589133	-0.4729638792261568	-0.45387967971524984	0.11092411189621726	0.618518055803554
SO268-1_021-1_OFOS-02_20190304_162120.JPG	11.9140602	-116.9983522	1.7463561497220375	-0.4485496225055029	dive_021	836.359792494262	20.90899481235655	Cluster 2	Seafloor B	0.913996815681458	German	trial	2019-03-04 16:21:20	-0.660735509484384	-0.8135080373473663	-0.6904914606791587	-0.8923796007846204	-0.46708660498669374	-0.9164087952307058
SO268-1_021-1_OFOS-02_20190304_125650.JPG	11.9297016	-117.0118264	1.557829311976847	-1.775488082054875	dive_021	898.528218992531	22.463205474813275	Cluster 2	Seafloor B	0.995780229568481	German	trial	2019-03-04 12:56:50	-1.106203087669892	-1.5203373371462434	-0.7859873663182106	-0.9819102508884153	0.8540807478885314	-0.7775146547070275
SO268-1_063-1_OFOS-04_20190317_034807.JPG	14.1196291	-125.8668267	-2.14632248256944	0.7626963520215572	dive_063	796.387844158147	19.909696103953674	Cluster 4	Seafloor D	0.994893789291382	Belgian	trial	2019-03-17 03:48:07	1.0960187429806594	0.5891704961610398	0.9931950843216233	1.5879011350297803	0.358642990560322	0.5511162853258071
SO268-2_117-1_OFOS-06_20190410_130807.JPG	11.8725348	-116.9884437	0.7296622868218583	-1.281036500942464	dive_117	905.997808131782	22.64994520329455	Cluster 2	Seafloor B	0.864625811576843	German	dredge before	2019-04-10 13:08:07	-0.771931158165236	-0.8080877506390127	-0.7627152306324705	-0.6816776506320328	0.358642990560322	0.6900518265639219
SO268-1_021-1_OFOS-02_20190304_162110.JPG	11.9140621	-116.9983347	1.6499280017537181	-0.06681791909246601	dive_021	883.267665987881	22.081691649697024	Cluster 2	Seafloor A	0.467560112476349	German	trial	2019-03-04 16:21:10	-0.6187231904756021	-0.26430545763332464	-0.713207163982894	-0.757285962184965	-0.21936772632258902	-1.4070776733638375
SO268-1_021-1_OFOS-02_20190304_125640.JPG	11.9297063	-117.0118542	2.272186866402209	-0.7379903750820918	dive_021	969.251172043849	24.231279301096226	Cluster 1	Seafloor B	0.992630124092102	German	trial	2019-03-04 12:56:40	-0.8421419630304559	-1.1612234151931684	-0.9593866885038622	-1.2769948104778817	-0.5083730847640445	-0.9957619374269546
SO268-1_063-1_OFOS-04_20190317_034757.JPG	14.1196144	-125.8668346	-2.0820595751431363	1.1994890324282683	dive_063	717.124743618899	17.928118590472472	Cluster 4	Seafloor D	0.999642014503479	Belgian	trial	2019-03-17 03:47:57	1.5339515030830708	0.8187555078041996	0.7053436756081995	1.3805142967791568	0.02835115234151569	0.9894386265294104
SO268-2_117-1_OFOS-06_20190410_130757.JPG	11.8725394	-116.9884622	0.31342257132180945	-1.831411422084674	dive_117	910.233441935827	22.755836048395675	Cluster 2	Seafloor B	0.979009747505188	German	dredge before	2019-04-10 13:07:57	-0.9082428671230773	-1.1608348284622387	-0.18473478842962363	-0.6051726748530293	0.8127942681111806	0.7110049559664721
SO268-1_021-1_OFOS-02_20190304_162100.JPG	11.9140656	-116.9983185	1.0482496954007756	0.3255021764113446	dive_021	914.342990234264	22.8585747558566	Cluster 2	Seafloor B	0.925854742527008	German	trial	2019-03-04 16:21:00	-0.16572079420699715	-0.009681511251025428	-0.49272731952914045	-0.3748968557910864	-0.3432271656546414	-1.0133382727758782
SO268-1_021-1_OFOS-02_20190304_125630.JPG	11.92971	-117.0118826	1.0794554767302929	-2.090126516568864	dive_021	970.554377650563	24.263859441264074	Cluster 2	Seafloor B	0.998483598232269	German	trial	2019-03-04 12:56:30	-1.1485578984097238	-1.61637804225988	-0.546905958504154	-0.6896090275715759	1.3082320254393902	-0.6534458035870979
SO268-1_063-1_OFOS-04_20190317_034747.JPG	14.1195988	-125.8668429	-2.4205107512985484	0.9367818833380662	dive_063	893.809874878369	22.345246871959226	Cluster 4	Seafloor D	0.967769742012024	Belgian	trial	2019-03-17 03:47:47	1.475271253163196	0.5569676163055288	1.0691034168872349	1.8158235640725473	0.48250242989237435	0.51436789073581
SO268-2_117-1_OFOS-06_20190410_130747.JPG	11.8725431	-116.9884818	0.922348413338414	-1.185297063061595	dive_117	964.62188566065	24.115547141516252	Cluster 2	Seafloor B	0.93534654378891	German	dredge before	2019-04-10 13:07:47	-0.635162793565995	-0.9418811512268238	-0.7587711917798973	-0.8229291378755466	0.19349707145091882	0.5595305991143177
SO268-1_021-1_OFOS-02_20190304_162050.JPG	11.9140705	-116.9983016	1.5150087006415207	-0.2216414458584231	dive_021	883.627285141215	22.090682128530375	Cluster 2	Seafloor B	0.561107993125916	German	trial	2019-03-04 16:20:50	-0.5973745392401613	-0.5160797679888056	-0.6034660127512591	-0.7647223352142554	-0.5909460443187461	-0.7268425397469712
SO268-1_021-1_OFOS-02_20190304_125620.JPG	11.9297124	-117.0119088	2.073238152865842	-1.2413488975465121	dive_021	1050.91456359211	26.27286408980275	Cluster 2	Seafloor B	0.99983549118042	German	trial	2019-03-04 12:56:20	-1.1137379057529888	-1.2297741000341083	-0.8409559662914579	-1.3211746166187635	0.11092411189621726	-0.9884462065535818
SO268-1_063-1_OFOS-04_20190317_034737.JPG	14.1195784	-125.8668555	-1.9679356866863336	0.9984540935877952	dive_063	835.543556580408	20.8885889145102	Cluster 4	Seafloor D	0.99982362985611	Belgian	trial	2019-03-17 03:47:37	1.0261504298464894	0.9653623067503603	0.7817450130303796	1.4083759454434446	0.2347835512282696	0.567440477162532
SO268-2_117-1_OFOS-06_20190410_130737.JPG	11.8725455	-116.9885022	0.17266543542212284	-1.70398621577076	dive_117	851.968217758264	21.299205443956602	Cluster 2	Seafloor B	0.995159685611725	German	dredge before	2019-04-10 13:07:37	-0.8133726576222683	-1.070074917384314	-0.3168889206846448	-0.35905955925592886	0.8127942681111806	0.7914649648284973
SO268-1_021-1_OFOS-02_20190304_162040.JPG	11.9140756	-116.9982834	1.6947762206268955	-0.42837135822793826	dive_021	862.055279464339	21.551381986608476	Cluster 2	Seafloor B	0.867568492889404	German	trial	2019-03-04 16:20:40	-0.4467923414885761	-0.9607325895580824	-0.66151661384546	-0.8543435003187599	-0.3845136454319922	-0.9862547533060511
SO268-1_021-1_OFOS-02_20190304_125610.JPG	11.9297134	-117.0119318	2.753091952998515	-1.0882645982960117	dive_021	847.58195056899	21.18954876422475	Cluster 1	Seafloor B	0.99570494890213	German	trial	2019-03-04 12:56:10	-1.206324837046799	-1.3665267380343844	-1.2019825578393368	-1.6275848656754195	-0.42580012520934296	-1.144313915817968
SO268-1_063-1_OFOS-04_20190317_034727.JPG	14.1195476	-125.866878	-1.2817928891641592	1.051588797061683	dive_063	789.284008869696	19.7321002217424	Cluster 4	Seafloor D	0.942289531230926	Belgian	trial	2019-03-17 03:47:27	0.9658718851817154	0.8046866753920761	0.44488142559327926	0.9294073332633976	-0.13679476676788746	0.44278507300517606
SO268-2_147-1_OFOS-09_20190421_100617.JPG	14.0257089	-125.9202919	1.1755478985443046	-0.7223274430378488	dive_147	893.980888567731	22.349522214193275	Cluster 2	Seafloor B	0.58180034160614	Belgian	reference	2019-04-21 10:06:17	-1.0052821909205356	-0.6792861949792991	0.4141709710188872	-0.7046995753506814	0.06963763211886649	-1.6060748908422076
SO268-1_063-1_OFOS-04_20190317_004637.JPG	14.1025935	-125.8819335	-3.1273523483639165	-1.2709063376652985	dive_063	755.154647186966	18.87886617967415	Cluster 3	Seafloor C	0.90402364730835	Belgian	trial	2019-03-17 00:46:37	0.29127733892385604	-0.3301360353577564	1.2486523259680515	1.854623384857129	1.8036697827675996	1.9029064075861617
SO268-2_177-1_OFOS-13_20190510_050553.JPG	11.8563943	-117.0350748	2.2295230142389344	1.7621759041066656	dive_177	988.293002291754	24.70732505729385	Cluster 1	Seafloor A	0.497792154550552	German	reference	2019-05-10 05:05:53	0.6499803452434014	0.38716517865156114	-1.2311303888332255	-0.9501027139107503	-1.4166756398657618	-1.8498492319383741
SO268-2_117-1_OFOS-06_20190410_092607.JPG	11.8652715	-117.0183625	0.9088812606472869	-0.2564098109479131	dive_117	714.852657764635	17.871316444115873	Cluster 2	Seafloor A	0.714326977729797	German	dredge before	2019-04-10 09:26:07	-0.867143859397095	0.07304760738768436	-0.33222973262516386	-0.5690147606524433	-0.3845136454319922	-0.2435972703465034
SO268-2_147-1_OFOS-09_20190421_100607.JPG	14.0256996	-125.920296	2.7413467280050066	-0.16900866142937557	dive_147	880.616293103903	22.015407327597575	Cluster 1	Seafloor B	0.800981283187866	Belgian	reference	2019-04-21 10:06:07	-0.7709036829720866	-0.8074401060874632	-1.0577425989249194	-1.486174977180605	-0.8386649229828508	-1.677110197848035
SO268-1_063-1_OFOS-04_20190317_004633.JPG	14.1025892	-125.8819349	-1.8560645479976179	-1.4952254690016353	dive_063	793.230900221077	19.830772505526927	Cluster 3	Seafloor C	0.998961687088013	Belgian	trial	2019-03-17 00:46:33	-0.25887854505255703	-0.45471295578890036	0.4897938797201789	0.9817589468145512	1.5972373838808456	1.5178227404580573
SO268-2_177-1_OFOS-13_20190510_050543.JPG	11.8563745	-117.0350755	1.8561554807481637	2.07820806996232	dive_177	1024.73457601288	25.618364400322	Cluster 1	Seafloor D	0.855961918830872	German	reference	2019-05-10 05:05:43	0.4624090405384323	1.242354899566949	-1.2654389139398101	-0.7151880010610457	-1.2102432409790078	-1.7933035341583248
SO268-2_117-1_OFOS-06_20190410_092557.JPG	11.8652707	-117.0183693	-0.27852118441142715	-0.9476441223807367	dive_117	660.088932603522	16.502223315088052	Cluster 2	Seafloor B	0.97617107629776	German	dredge before	2019-04-10 09:25:57	-0.4062641533143435	-0.582109620959868	0.37088456799788266	-0.090937155510911	0.39992947033767273	0.5130382488404411
SO268-2_147-1_OFOS-09_20190421_100557.JPG	14.0256923	-125.9203013	-1.6409070494105267	0.5731734267007995	dive_147	774.624023012372	19.3656005753093	Cluster 4	Seafloor B	0.694384515285492	Belgian	reference	2019-04-21 10:05:57	-0.3457572808288696	0.8423297694806041	2.6291581825922377	1.3265022986832535	0.06963763211886649	-1.5855891481842421
SO268-1_063-1_OFOS-04_20190317_004627.JPG	14.1025829	-125.881937	-2.466440867787317	-1.3645052177314203	dive_063	871.764187507017	21.794104687675425	Cluster 3	Seafloor C	0.999916315078735	Belgian	trial	2019-03-17 00:46:27	0.08977803715619281	-0.3708977870560535	0.8346320369425533	1.416578867385223	1.9688157018770027	1.3933649504675396
SO268-2_177-1_OFOS-13_20190510_050533.JPG	11.856355	-117.0350766	2.93420432231689	1.125498183100765	dive_177	645.832556892081	16.145813922302025	Cluster 1	Seafloor D	0.788348317146301	German	reference	2019-05-10 05:05:33	-0.08923097427253009	0.05126682293095564	-1.7531129753096337	-1.3743521795516298	-1.540535079197814	-1.6108467670014959
SO268-2_117-1_OFOS-06_20190410_092547.JPG	11.8652678	-117.0183771	-0.14737406875400874	-0.6924389670670469	dive_117	632.030236271746	15.80075590679365	Cluster 2	Seafloor A	0.531184256076813	German	dredge before	2019-04-10 09:25:47	-0.49885108460815364	-0.2551985788623043	0.16085584988961535	-0.16425996329525772	0.02835115234151569	0.7706713243890471
SO268-2_147-1_OFOS-09_20190421_100547.JPG	14.0256863	-125.9203083	0.9151210406388668	-0.7368337348224914	dive_147	911.01860652373	22.77546516309325	Cluster 2	Seafloor B	0.997365415096283	Belgian	reference	2019-04-21 10:05:47	-0.6392726943385932	-0.6987055677634549	-0.031055660506902838	-0.5447708834238622	0.358642990560322	-1.0527655421892546
SO268-1_063-1_OFOS-04_20190317_004617.JPG	14.102574	-125.8819422	-2.4735111248195505	-1.2953574202038505	dive_063	831.840879430908	20.7960219857727	Cluster 3	Seafloor C	0.955957353115082	Belgian	trial	2019-03-17 00:46:17	-0.2777155902602989	0.02465361374343392	0.8883032557142992	1.4119767453165033	1.8036697827675996	1.4689929179752284
SO268-2_177-1_OFOS-13_20190510_050523.JPG	11.8563356	-117.0350784	1.7800019659151476	1.5184864125333133	dive_177	942.453900423982	23.56134751059955	Cluster 1	Seafloor D	0.869504153728485	German	reference	2019-05-10 05:05:23	0.472455464649228	0.48882544572018166	-1.1976666030423169	-0.5974110135398354	-1.0863838016469556	-1.5359595036350715
SO268-2_117-1_OFOS-06_20190410_092537.JPG	11.8652583	-117.0183894	0.5152352433385923	-1.0486826946055468	dive_117	674.397502406458	16.85993756016145	Cluster 2	Seafloor B	0.872971713542938	German	dredge before	2019-04-10 09:25:37	-0.48891882440770795	-0.8776846305247635	-0.4899278592032179	-0.45972072585655	0.15221059167356804	0.6365666873160349
SO268-2_147-1_OFOS-09_20190421_100537.JPG	14.0256814	-125.9203165	1.304274822770291	-1.1928966212942844	dive_147	768.855852357999	19.221396308949974	Cluster 2	Seafloor B	0.989331007003784	Belgian	reference	2019-04-21 10:05:37	-0.7904257116419281	-1.2124770086265688	-0.46114329494573963	-0.637520473241334	0.6476483490017776	-1.2083276126061249
SO268-1_063-1_OFOS-04_20190317_004607.JPG	14.1025656	-125.881948	-3.353780594372525	-1.2050300749616514	dive_063	715.371955261097	17.884298881527425	Cluster 3	Seafloor C	0.998566210269928	Belgian	trial	2019-03-17 00:46:07	0.22974299124523254	-0.012640748663490492	1.3852982802496356	1.9399252872702404	2.051388661431704	1.7833695849029465
SO268-2_177-1_OFOS-13_20190510_050513.JPG	11.8563156	-117.0350809	2.3151999808596027	0.35653068958467676	dive_177	970.519144659042	24.26297861647605	Cluster 1	Seafloor B	0.573888897895813	German	reference	2019-05-10 05:05:13	-0.4184796917217883	-0.44733977166356675	-0.588278003485613	-1.360511870220217	-1.2928162005337094	-1.3929264244205808
SO268-2_117-1_OFOS-06_20190410_092527.JPG	11.8652318	-117.0184187	0.8955973187192612	-0.28020995656093733	dive_117	724.84461719317	18.121115429829253	Cluster 2	Seafloor B	0.961342453956604	German	dredge before	2019-04-10 09:25:27	-0.7274072331287552	-0.008615388681551437	-0.46950996216082147	-0.5782359763525097	-0.3019406858772906	-0.12283164288309427
SO268-2_147-1_OFOS-09_20190421_100527.JPG	14.0256772	-125.9203255	0.9340150481748607	-1.684663753725815	dive_147	851.95199468882	21.298799867220502	Cluster 2	Seafloor B	0.994329035282135	Belgian	reference	2019-04-21 10:05:27	-1.0040263879066862	-1.3123039434261874	-0.2564799688730658	-0.48646225138672744	1.3082320254393902	-1.2097936362307917
SO268-1_063-1_OFOS-04_20190317_004557.JPG	14.1025571	-125.8819539	-1.944824793264609	-1.4798650069252577	dive_063	746.62035360395	18.66550884009875	Cluster 3	Seafloor C	0.992508709430695	Belgian	trial	2019-03-17 00:45:57	-0.2581935615904573	-0.39919487207760423	0.5127719423335632	1.093539315536928	1.7210968232128978	1.4060139528542086
SO268-2_177-1_OFOS-13_20190510_050503.JPG	11.8562933	-117.0350843	2.829153843000277	0.850815398073414	dive_177	966.326081155372	24.1581520288843	Cluster 1	Seafloor A	0.846278250217438	German	reference	2019-05-10 05:05:03	-0.16252420471719853	-0.2860663145653902	-1.4943748007580604	-1.2624077523903958	-1.4579621196431127	-1.6845443889340301
SO268-2_117-1_OFOS-06_20190410_092517.JPG	11.8651959	-117.0184571	0.6028103665773056	-0.03350599147084281	dive_117	731.014867481842	18.27537168704605	Cluster 2	Seafloor A	0.493952512741089	German	dredge before	2019-04-10 09:25:17	-0.3208695483725803	-0.03267787471220111	-0.2273638516418624	-0.4680141627990597	-0.5083730847640445	0.11639008195314687
SO268-2_147-1_OFOS-09_20190421_100517.JPG	14.025673	-125.9203345	-0.5083950559369422	-0.7705498878310114	dive_147	804.254106129901	20.106352653247523	Cluster 2	Seafloor B	0.981713712215424	Belgian	reference	2019-04-21 10:05:17	-0.8104043959531695	-0.33452009078363043	1.7658028882361576	0.3310324635488968	0.8953672276658822	-1.7155610771212353
SO268-1_063-1_OFOS-04_20190317_004547.JPG	14.1025497	-125.8819596	-2.080507493468853	-1.032246256563141	dive_063	747.14499237961	18.678624809490252	Cluster 3	Seafloor C	0.999851226806641	Belgian	trial	2019-03-17 00:45:47	0.2557723628050213	-0.39677367783104206	0.6234154942675824	1.1419846410875347	1.2256590658846886	1.7096512147210812
SO268-2_177-1_OFOS-13_20190510_050453.JPG	11.8562686	-117.0350885	1.6059335177821519	1.113018429879243	dive_177	1169.43315425064	29.235828856266	Cluster 1	Seafloor D	0.478116631507873	German	reference	2019-05-10 05:04:53	0.14491920585521906	0.26188083109487814	-0.8829075082095914	-0.5171694653866765	-1.0863838016469556	-1.3189941467820885
SO268-2_117-1_OFOS-06_20190410_092507.JPG	11.8651601	-117.0184956	0.5207842633063666	0.08847169246471397	dive_117	732.617460133148	18.3154365033287	Cluster 2	Seafloor B	0.432772606611252	German	dredge before	2019-04-10 09:25:07	-0.04915944173969736	-0.00953205481605245	-0.45361848397700355	-0.3961622237766765	-0.42580012520934296	0.2801539603543357
SO268-2_147-1_OFOS-09_20190421_100507.JPG	14.0256679	-125.9203436	1.6807984621421863	-0.9723997323351871	dive_147	816.155772000708	20.4038943000177	Cluster 2	Seafloor B	0.86870002746582	Belgian	reference	2019-04-21 10:05:07	-1.0032272405342364	-1.0587162283263678	-0.27454816440607827	-0.81411806827258	0.39992947033767273	-1.8856863725188042
SO268-1_063-1_OFOS-04_20190317_004537.JPG	14.1025466	-125.881965	-2.3572086624411273	-1.2314584245101299	dive_063	759.299578221309	18.982489455532725	Cluster 3	Seafloor C	0.999915719032288	Belgian	trial	2019-03-17 00:45:37	0.13042038924077531	-0.31031811208033916	0.8252476462516489	1.2210155511058316	1.5972373838808456	1.6914775713949544
SO268-2_177-1_OFOS-13_20190510_050443.JPG	11.8562416	-117.0350927	2.3163612013044355	2.0453022815754984	dive_177	857.596603633718	21.439915090842952	Cluster 4	Seafloor D	0.813061416149139	German	reference	2019-05-10 05:04:43	1.261556412988088	0.11035193355694016	-1.216602602445676	-1.0447446329623766	-1.540535079197814	-2.009580008595463
SO268-2_117-1_OFOS-06_20190410_092457.JPG	11.8651242	-117.018534	-0.06265542461644269	-0.21412582259188082	dive_117	691.691372473125	17.292284311828126	Cluster 2	Seafloor A	0.591115176677704	German	dredge before	2019-04-10 09:24:57	-0.2027099011603812	-0.043986744958489886	0.17624567400884944	-0.0851102523384912	-0.012935327435835094	0.18721609062002967
SO268-2_147-1_OFOS-09_20190421_100457.JPG	14.0256616	-125.9203526	2.514402071636077	-0.43901712789351843	dive_147	919.795887319203	22.994897182980075	Cluster 1	Seafloor A	0.469666600227356	Belgian	reference	2019-04-21 10:04:57	-0.8646322533693962	-1.0272108118340635	-0.7136828704234545	-1.4942392980274983	-0.9625243623149031	-1.263462468097012
SO268-1_063-1_OFOS-04_20190317_004527.JPG	14.1025442	-125.8819708	-2.9957757067450914	-1.0187997419732224	dive_063	754.747842482514	18.86869606206285	Cluster 3	Seafloor C	0.999850153923035	Belgian	trial	2019-03-17 00:45:27	0.2927614697584054	-0.2221388154462813	1.3305689750313228	1.8211356631782987	1.4320914647714427	1.797968434986879
SO268-2_177-1_OFOS-13_20190510_050433.JPG	11.8562128	-117.0350964	2.2273184247425215	1.1297553474293065	dive_177	881.241039638887	22.031025990972175	Cluster 1	Seafloor B	0.862392723560333	German	reference	2019-05-10 05:04:33	0.2654762951847671	-0.08323400478239443	-1.2014982021907827	-0.8472437299484861	-1.1689567612016571	-1.7707191460412641
[truncated: 39,523 more rows]
